# Supplementary material for: Kiss and spit metabolomics highlight the role of host purine metabolism during pathogen infection
Source: mSphere. 2026 Jun 15;11(7):e00256-26. doi: 10.1128/msphere.00256-26 (PMC13410994; doi:10.1128/msphere.00256-26)
Supplement: Table S2 — Kiss and spit metabolomics. [file msphere.00256-26-s0010.xlsx]

## Sheet: A. Heat map values Fig 1B
	Time point (Hours)
Metabolite	1.5	3	6	9	12
Hypoxanthine	-0.3	0.1	0.5	0.6	0.6
CDP	-0.37122	-0.30953	0.204054	0.360244	0.495014
UDP	-1	-0.5	0.4	0.5	0
GDP	-0.49231	-0.57623	0.350009	0.446786	0.839352
CTP	-0.4	-0.3	0.2	0.3	0.5
GTP	-0.5848	-0.52948	0.304984	0.37579	0.736151
Inosine	0.09511	-0.83652	0.482893	0.601824	0.170803
Guanosine	-0.17161	-0.27417	0.297575	0.582969	0.226882
Gluconolactano-6-phosphate	-0.9	-0.5	-0.9	-1	-1.1
6-phospho-D-gluconate	-0.99821	-0.02941	-0.00921	0.882942	1.24075
Ribose-5-phosphate	-0.9	0.1	0	0.7	1.4
Sedoheptulose 7-Phosphate		-1	-0.2	2.1	3.6
sedoheptulose-1,7-biphosphate	-0.35429	-0.21188	0.161381	0.686556	1.69803
Octoluse Bisphosphate	-0.99742	0.179677	1.61163	1.76829	2.89794
Octoluse-8-P	0	0	0.003758	1.28215	1.10152
Fructose-1-6-bisphosphate	-0.15864	-0.12686	0.099802	0.622669	2.05349
Fructose 6-phosphate	-0.62711	0.186401	0.036355	0.785113	0.975596
3-phosphoglycerate	-0.5886	-0.46387	0.267956	0.703626	0.837323
Phosphoenolpyruvate	-0.24476	-0.0973	0.252054	0.473344	0.266887
2_3-BPG	0.004071	-0.52258	1.26249	1.20159	1.85003
Arginino-succinate	-0.35449	0.564396	0.248946	1.50279	1.20084
3-Phosphoserine	0.4	0.1	-0.4	1.1	1.1
Myo-inositol	-0.5	-0.1	-0.7	-0.6	-1.3
Cyclic-AMP	1.13503	0.948219	1.96222	1.97235	1.44703

## Sheet: A. Fig 1B. P value
Compare cell means regardless of rows and columns
Number of families	1
Number of comparisons per family	7021
Alpha	0.05
Tukey's multiple comparisons test	Predicted (LS) mean diff.	95.00% CI of diff.	Below threshold?	Summary	Adjusted P Value
Hypoxanthine:1.5 vs. Hypoxanthine:3	-0.1569	-0.9023 to 0.5885	No	ns	>0.9999
Hypoxanthine:1.5 vs. Hypoxanthine:6	-0.6	-1.345 to 0.1453	No	ns	0.4594
Hypoxanthine:1.5 vs. Hypoxanthine:9	-1.08	-1.825 to -0.3343	Yes	****	<0.0001
Hypoxanthine:1.5 vs. Hypoxanthine:12	-1.283	-2.029 to -0.5380	Yes	****	<0.0001
CDP:1.5 vs. CDP:3	-0.1569	-0.9023 to 0.5885	No	ns	>0.9999
CDP:1.5 vs. CDP:6	-0.6	-1.345 to 0.1453	No	ns	0.4594
CDP:1.5 vs. CDP:9	-1.08	-1.825 to -0.3343	Yes	****	<0.0001
CDP:1.5 vs. CDP:12	-1.283	-2.029 to -0.5380	Yes	****	<0.0001
UDP:1.5 vs. UDP:3	-0.1569	-0.9023 to 0.5885	No	ns	>0.9999
UDP:1.5 vs. UDP:6	-0.6	-1.345 to 0.1453	No	ns	0.4594
UDP:1.5 vs. UDP:9	-1.08	-1.825 to -0.3343	Yes	****	<0.0001
UDP:1.5 vs. UDP:12	-1.283	-2.029 to -0.5380	Yes	****	<0.0001
GDP:1.5 vs. GDP:3	-0.1569	-0.9023 to 0.5885	No	ns	>0.9999
GDP:1.5 vs. GDP:6	-0.6	-1.345 to 0.1453	No	ns	0.4594
GDP:1.5 vs. GDP:9	-1.08	-1.825 to -0.3343	Yes	****	<0.0001
GDP:1.5 vs. GDP:12	-1.283	-2.029 to -0.5380	Yes	****	<0.0001
CTP:1.5 vs. CTP:3	-0.1569	-0.9023 to 0.5885	No	ns	>0.9999
CTP:1.5 vs. CTP:6	-0.6	-1.345 to 0.1453	No	ns	0.4594
CTP:1.5 vs. CTP:9	-1.08	-1.825 to -0.3343	Yes	****	<0.0001
CTP:1.5 vs. CTP:12	-1.283	-2.029 to -0.5380	Yes	****	<0.0001
GTP:1.5 vs. GTP:3	-0.1569	-0.9023 to 0.5885	No	ns	>0.9999
GTP:1.5 vs. GTP:6	-0.6	-1.345 to 0.1453	No	ns	0.4594
GTP:1.5 vs. GTP:9	-1.08	-1.825 to -0.3343	Yes	****	<0.0001
GTP:1.5 vs. GTP:12	-1.283	-2.029 to -0.5380	Yes	****	<0.0001
Inosine:1.5 vs. Inosine:3	-0.1569	-0.9023 to 0.5885	No	ns	>0.9999
Inosine:1.5 vs. Inosine:6	-0.6	-1.345 to 0.1453	No	ns	0.4594
Inosine:1.5 vs. Inosine:9	-1.08	-1.825 to -0.3343	Yes	****	<0.0001
Inosine:1.5 vs. Inosine:12	-1.283	-2.029 to -0.5380	Yes	****	<0.0001
Guanosine:1.5 vs. Guanosine:3	-0.1569	-0.9023 to 0.5885	No	ns	>0.9999
Guanosine:1.5 vs. Guanosine:6	-0.6	-1.345 to 0.1453	No	ns	0.4594
Guanosine:1.5 vs. Guanosine:9	-1.08	-1.825 to -0.3343	Yes	****	<0.0001
Guanosine:1.5 vs. Guanosine:12	-1.283	-2.029 to -0.5380	Yes	****	<0.0001
Gluconolactano-6-phosphate:1.5 vs. Gluconolactano-6-phosphate:3	-0.1569	-0.9023 to 0.5885	No	ns	>0.9999
Gluconolactano-6-phosphate:1.5 vs. Gluconolactano-6-phosphate:6	-0.6	-1.345 to 0.1453	No	ns	0.4594
Gluconolactano-6-phosphate:1.5 vs. Gluconolactano-6-phosphate:9	-1.08	-1.825 to -0.3343	Yes	****	<0.0001
Gluconolactano-6-phosphate:1.5 vs. Gluconolactano-6-phosphate:12	-1.283	-2.029 to -0.5380	Yes	****	<0.0001
6-phospho-D-gluconate:1.5 vs. 6-phospho-D-gluconate:3	-0.1569	-0.9023 to 0.5885	No	ns	>0.9999
6-phospho-D-gluconate:1.5 vs. 6-phospho-D-gluconate:6	-0.6	-1.345 to 0.1453	No	ns	0.4594
6-phospho-D-gluconate:1.5 vs. 6-phospho-D-gluconate:9	-1.08	-1.825 to -0.3343	Yes	****	<0.0001
6-phospho-D-gluconate:1.5 vs. 6-phospho-D-gluconate:12	-1.283	-2.029 to -0.5380	Yes	****	<0.0001
Ribose-5-phosphate:1.5 vs. Ribose-5-phosphate:3	-0.1569	-0.9023 to 0.5885	No	ns	>0.9999
Ribose-5-phosphate:1.5 vs. Ribose-5-phosphate:6	-0.6	-1.345 to 0.1453	No	ns	0.4594
Ribose-5-phosphate:1.5 vs. Ribose-5-phosphate:9	-1.08	-1.825 to -0.3343	Yes	****	<0.0001
Ribose-5-phosphate:1.5 vs. Ribose-5-phosphate:12	-1.283	-2.029 to -0.5380	Yes	****	<0.0001
Sedoheptulose 7-Phosphate:3 vs. Sedoheptulose 7-Phosphate:6	-0.4432	-1.179 to 0.2923	No	ns	0.982
Sedoheptulose 7-Phosphate:3 vs. Sedoheptulose 7-Phosphate:9	-0.9228	-1.658 to -0.1874	Yes	***	0.0007
Sedoheptulose 7-Phosphate:3 vs. Sedoheptulose 7-Phosphate:12	-1.127	-1.862 to -0.3911	Yes	****	<0.0001
sedoheptulose-1,7-biphosphate:1.5 vs. sedoheptulose-1,7-biphosphate:3	-0.1569	-0.9023 to 0.5885	No	ns	>0.9999
sedoheptulose-1,7-biphosphate:1.5 vs. sedoheptulose-1,7-biphosphate:6	-0.6	-1.345 to 0.1453	No	ns	0.4594
sedoheptulose-1,7-biphosphate:1.5 vs. sedoheptulose-1,7-biphosphate:9	-1.08	-1.825 to -0.3343	Yes	****	<0.0001
sedoheptulose-1,7-biphosphate:1.5 vs. sedoheptulose-1,7-biphosphate:12	-1.283	-2.029 to -0.5380	Yes	****	<0.0001
Octoluse Bisphosphate:1.5 vs. Octoluse Bisphosphate:3	-0.1569	-0.9023 to 0.5885	No	ns	>0.9999
Octoluse Bisphosphate:1.5 vs. Octoluse Bisphosphate:6	-0.6	-1.345 to 0.1453	No	ns	0.4594
Octoluse Bisphosphate:1.5 vs. Octoluse Bisphosphate:9	-1.08	-1.825 to -0.3343	Yes	****	<0.0001
Octoluse Bisphosphate:1.5 vs. Octoluse Bisphosphate:12	-1.283	-2.029 to -0.5380	Yes	****	<0.0001
Octoluse-8-P:1.5 vs. Octoluse-8-P:3	-0.1569	-0.9023 to 0.5885	No	ns	>0.9999
Octoluse-8-P:1.5 vs. Octoluse-8-P:6	-0.6	-1.345 to 0.1453	No	ns	0.4594
Octoluse-8-P:1.5 vs. Octoluse-8-P:9	-1.08	-1.825 to -0.3343	Yes	****	<0.0001
Octoluse-8-P:1.5 vs. Octoluse-8-P:12	-1.283	-2.029 to -0.5380	Yes	****	<0.0001
Fructose-1-6-bisphosphate:1.5 vs. Fructose-1-6-bisphosphate:3	-0.1569	-0.9023 to 0.5885	No	ns	>0.9999
Fructose-1-6-bisphosphate:1.5 vs. Fructose-1-6-bisphosphate:6	-0.6	-1.345 to 0.1453	No	ns	0.4594
Fructose-1-6-bisphosphate:1.5 vs. Fructose-1-6-bisphosphate:9	-1.08	-1.825 to -0.3343	Yes	****	<0.0001
Fructose-1-6-bisphosphate:1.5 vs. Fructose-1-6-bisphosphate:12	-1.283	-2.029 to -0.5380	Yes	****	<0.0001
Fructose 6-phosphate:1.5 vs. Fructose 6-phosphate:3	-0.1569	-0.9023 to 0.5885	No	ns	>0.9999
Fructose 6-phosphate:1.5 vs. Fructose 6-phosphate:6	-0.6	-1.345 to 0.1453	No	ns	0.4594
Fructose 6-phosphate:1.5 vs. Fructose 6-phosphate:9	-1.08	-1.825 to -0.3343	Yes	****	<0.0001
Fructose 6-phosphate:1.5 vs. Fructose 6-phosphate:12	-1.283	-2.029 to -0.5380	Yes	****	<0.0001
3-phosphoglycerate:1.5 vs. 3-phosphoglycerate:3	-0.1569	-0.9023 to 0.5885	No	ns	>0.9999
3-phosphoglycerate:1.5 vs. 3-phosphoglycerate:6	-0.6	-1.345 to 0.1453	No	ns	0.4594
3-phosphoglycerate:1.5 vs. 3-phosphoglycerate:9	-1.08	-1.825 to -0.3343	Yes	****	<0.0001
3-phosphoglycerate:1.5 vs. 3-phosphoglycerate:12	-1.283	-2.029 to -0.5380	Yes	****	<0.0001
Phosphoenolpyruvate:1.5 vs. Phosphoenolpyruvate:3	-0.1569	-0.9023 to 0.5885	No	ns	>0.9999
Phosphoenolpyruvate:1.5 vs. Phosphoenolpyruvate:6	-0.6	-1.345 to 0.1453	No	ns	0.4594
Phosphoenolpyruvate:1.5 vs. Phosphoenolpyruvate:9	-1.08	-1.825 to -0.3343	Yes	****	<0.0001
Phosphoenolpyruvate:1.5 vs. Phosphoenolpyruvate:12	-1.283	-2.029 to -0.5380	Yes	****	<0.0001
2_3-BPG:1.5 vs. 2_3-BPG:3	-0.1569	-0.9023 to 0.5885	No	ns	>0.9999
2_3-BPG:1.5 vs. 2_3-BPG:6	-0.6	-1.345 to 0.1453	No	ns	0.4594
2_3-BPG:1.5 vs. 2_3-BPG:9	-1.08	-1.825 to -0.3343	Yes	****	<0.0001
2_3-BPG:1.5 vs. 2_3-BPG:12	-1.283	-2.029 to -0.5380	Yes	****	<0.0001
Arginino-succinate:1.5 vs. Arginino-succinate:3	-0.1569	-0.9023 to 0.5885	No	ns	>0.9999
Arginino-succinate:1.5 vs. Arginino-succinate:6	-0.6	-1.345 to 0.1453	No	ns	0.4594
Arginino-succinate:1.5 vs. Arginino-succinate:9	-1.08	-1.825 to -0.3343	Yes	****	<0.0001
Arginino-succinate:1.5 vs. Arginino-succinate:12	-1.283	-2.029 to -0.5380	Yes	****	<0.0001
3-Phosphoserine:1.5 vs. 3-Phosphoserine:3	-0.1569	-0.9023 to 0.5885	No	ns	>0.9999
3-Phosphoserine:1.5 vs. 3-Phosphoserine:6	-0.6	-1.345 to 0.1453	No	ns	0.4594
3-Phosphoserine:1.5 vs. 3-Phosphoserine:9	-1.08	-1.825 to -0.3343	Yes	****	<0.0001
3-Phosphoserine:1.5 vs. 3-Phosphoserine:12	-1.283	-2.029 to -0.5380	Yes	****	<0.0001
Myo-inositol:1.5 vs. Myo-inositol:3	-0.1569	-0.9023 to 0.5885	No	ns	>0.9999
Myo-inositol:1.5 vs. Myo-inositol:6	-0.6	-1.345 to 0.1453	No	ns	0.4594
Myo-inositol:1.5 vs. Myo-inositol:9	-1.08	-1.825 to -0.3343	Yes	****	<0.0001
Myo-inositol:1.5 vs. Myo-inositol:12	-1.283	-2.029 to -0.5380	Yes	****	<0.0001
Cyclic-AMP:1.5 vs. Cyclic-AMP:3	-0.1569	-0.9023 to 0.5885	No	ns	>0.9999
Cyclic-AMP:1.5 vs. Cyclic-AMP:6	-0.6	-1.345 to 0.1453	No	ns	0.4594
Cyclic-AMP:1.5 vs. Cyclic-AMP:9	-1.08	-1.825 to -0.3343	Yes	****	<0.0001
Cyclic-AMP:1.5 vs. Cyclic-AMP:12	-1.283	-2.029 to -0.5380	Yes	****	<0.0001

## Sheet: A. Fig 1B p-value. All data
Compare cell means regardless of rows and columns
Number of families	1
Number of comparisons per family	7021
Alpha	0.05
Tukey's multiple comparisons test	Predicted (LS) mean diff.	95.00% CI of diff.	Below threshold?	Summary	Adjusted P Value
Hypoxanthine:1.5 vs. Hypoxanthine:3	-0.1569	-0.9023 to 0.5885	No	ns	>0.9999
Hypoxanthine:1.5 vs. Hypoxanthine:6	-0.6	-1.345 to 0.1453	No	ns	0.4594
Hypoxanthine:1.5 vs. Hypoxanthine:9	-1.08	-1.825 to -0.3343	Yes	****	<0.0001
Hypoxanthine:1.5 vs. Hypoxanthine:12	-1.283	-2.029 to -0.5380	Yes	****	<0.0001
Hypoxanthine:1.5 vs. CDP:1.5	0.2243	-1.387 to 1.836	No	ns	>0.9999
Hypoxanthine:1.5 vs. CDP:3	0.06741	-1.708 to 1.843	No	ns	>0.9999
Hypoxanthine:1.5 vs. CDP:6	-0.3758	-2.151 to 1.400	No	ns	>0.9999
Hypoxanthine:1.5 vs. CDP:9	-0.8554	-2.631 to 0.9199	No	ns	>0.9999
Hypoxanthine:1.5 vs. CDP:12	-1.059	-2.834 to 0.7162	No	ns	0.9852
Hypoxanthine:1.5 vs. UDP:1.5	0.42	-1.191 to 2.031	No	ns	>0.9999
Hypoxanthine:1.5 vs. UDP:3	0.2631	-1.512 to 2.038	No	ns	>0.9999
Hypoxanthine:1.5 vs. UDP:6	-0.18	-1.955 to 1.595	No	ns	>0.9999
Hypoxanthine:1.5 vs. UDP:9	-0.6597	-2.435 to 1.116	No	ns	>0.9999
Hypoxanthine:1.5 vs. UDP:12	-0.8634	-2.639 to 0.9119	No	ns	>0.9999
Hypoxanthine:1.5 vs. GDP:1.5	0.1865	-1.425 to 1.798	No	ns	>0.9999
Hypoxanthine:1.5 vs. GDP:3	0.0296	-1.746 to 1.805	No	ns	>0.9999
Hypoxanthine:1.5 vs. GDP:6	-0.4136	-2.189 to 1.362	No	ns	>0.9999
Hypoxanthine:1.5 vs. GDP:9	-0.8932	-2.669 to 0.8821	No	ns	0.9998
Hypoxanthine:1.5 vs. GDP:12	-1.097	-2.872 to 0.6784	No	ns	0.9713
Hypoxanthine:1.5 vs. CTP:1.5	0.24	-1.371 to 1.851	No	ns	>0.9999
Hypoxanthine:1.5 vs. CTP:3	0.08312	-1.692 to 1.858	No	ns	>0.9999
Hypoxanthine:1.5 vs. CTP:6	-0.36	-2.135 to 1.415	No	ns	>0.9999
Hypoxanthine:1.5 vs. CTP:9	-0.8397	-2.615 to 0.9356	No	ns	>0.9999
Hypoxanthine:1.5 vs. CTP:12	-1.043	-2.819 to 0.7319	No	ns	0.9891
Hypoxanthine:1.5 vs. GTP:1.5	0.2395	-1.372 to 1.851	No	ns	>0.9999
Hypoxanthine:1.5 vs. GTP:3	0.08259	-1.693 to 1.858	No	ns	>0.9999
Hypoxanthine:1.5 vs. GTP:6	-0.3606	-2.136 to 1.415	No	ns	>0.9999
Hypoxanthine:1.5 vs. GTP:9	-0.8402	-2.616 to 0.9351	No	ns	>0.9999
Hypoxanthine:1.5 vs. GTP:12	-1.044	-2.819 to 0.7314	No	ns	0.989
Hypoxanthine:1.5 vs. Inosine:1.5	0.1972	-1.414 to 1.808	No	ns	>0.9999
Hypoxanthine:1.5 vs. Inosine:3	0.0403	-1.735 to 1.816	No	ns	>0.9999
Hypoxanthine:1.5 vs. Inosine:6	-0.4029	-2.178 to 1.372	No	ns	>0.9999
Hypoxanthine:1.5 vs. Inosine:9	-0.8825	-2.658 to 0.8928	No	ns	0.9999
Hypoxanthine:1.5 vs. Inosine:12	-1.086	-2.862 to 0.6891	No	ns	0.9759
Hypoxanthine:1.5 vs. Guanosine:1.5	0.1677	-1.444 to 1.779	No	ns	>0.9999
Hypoxanthine:1.5 vs. Guanosine:3	0.01079	-1.765 to 1.786	No	ns	>0.9999
Hypoxanthine:1.5 vs. Guanosine:6	-0.4324	-2.208 to 1.343	No	ns	>0.9999
Hypoxanthine:1.5 vs. Guanosine:9	-0.9121	-2.687 to 0.8633	No	ns	0.9996
Hypoxanthine:1.5 vs. Guanosine:12	-1.116	-2.891 to 0.6596	No	ns	0.9614
Hypoxanthine:1.5 vs. Gluconolactano-6-phosphate:1.5	1.18	-0.4313 to 2.791	No	ns	0.7252
Hypoxanthine:1.5 vs. Gluconolactano-6-phosphate:3	1.023	-0.7522 to 2.798	No	ns	0.9928
Hypoxanthine:1.5 vs. Gluconolactano-6-phosphate:6	0.58	-1.195 to 2.355	No	ns	>0.9999
Hypoxanthine:1.5 vs. Gluconolactano-6-phosphate:9	0.1003	-1.675 to 1.876	No	ns	>0.9999
Hypoxanthine:1.5 vs. Gluconolactano-6-phosphate:12	-0.1034	-1.879 to 1.672	No	ns	>0.9999
Hypoxanthine:1.5 vs. 6-phospho-D-gluconate:1.5	0.08263	-1.529 to 1.694	No	ns	>0.9999
Hypoxanthine:1.5 vs. 6-phospho-D-gluconate:3	-0.07425	-1.850 to 1.701	No	ns	>0.9999
Hypoxanthine:1.5 vs. 6-phospho-D-gluconate:6	-0.5174	-2.293 to 1.258	No	ns	>0.9999
Hypoxanthine:1.5 vs. 6-phospho-D-gluconate:9	-0.9971	-2.772 to 0.7783	No	ns	0.996
Hypoxanthine:1.5 vs. 6-phospho-D-gluconate:12	-1.201	-2.976 to 0.5746	No	ns	0.885
Hypoxanthine:1.5 vs. Ribose-5-phosphate:1.5	0.04	-1.571 to 1.651	No	ns	>0.9999
Hypoxanthine:1.5 vs. Ribose-5-phosphate:3	-0.1169	-1.892 to 1.658	No	ns	>0.9999
Hypoxanthine:1.5 vs. Ribose-5-phosphate:6	-0.56	-2.335 to 1.215	No	ns	>0.9999
Hypoxanthine:1.5 vs. Ribose-5-phosphate:9	-1.04	-2.815 to 0.7356	No	ns	0.9899
Hypoxanthine:1.5 vs. Ribose-5-phosphate:12	-1.243	-3.019 to 0.5319	No	ns	0.825
Hypoxanthine:1.5 vs. Sedoheptulose 7-Phosphate:3	-0.8259	-2.656 to 1.004	No	ns	>0.9999
Hypoxanthine:1.5 vs. Sedoheptulose 7-Phosphate:6	-1.269	-3.099 to 0.5611	No	ns	0.8438
Hypoxanthine:1.5 vs. Sedoheptulose 7-Phosphate:9	-1.749	-3.579 to 0.08142	No	ns	0.0922
Hypoxanthine:1.5 vs. Sedoheptulose 7-Phosphate:12	-1.952	-3.783 to -0.1223	Yes	*	0.0182
Hypoxanthine:1.5 vs. sedoheptulose-1,7-biphosphate:1.5	-0.09596	-1.707 to 1.515	No	ns	>0.9999
Hypoxanthine:1.5 vs. sedoheptulose-1,7-biphosphate:3	-0.2528	-2.028 to 1.523	No	ns	>0.9999
Hypoxanthine:1.5 vs. sedoheptulose-1,7-biphosphate:6	-0.696	-2.471 to 1.079	No	ns	>0.9999
Hypoxanthine:1.5 vs. sedoheptulose-1,7-biphosphate:9	-1.176	-2.951 to 0.5997	No	ns	0.9134
Hypoxanthine:1.5 vs. sedoheptulose-1,7-biphosphate:12	-1.379	-3.155 to 0.3960	No	ns	0.563
Hypoxanthine:1.5 vs. Octoluse Bisphosphate:1.5	-0.792	-2.403 to 0.8193	No	ns	>0.9999
Hypoxanthine:1.5 vs. Octoluse Bisphosphate:3	-0.9489	-2.724 to 0.8264	No	ns	0.9989
Hypoxanthine:1.5 vs. Octoluse Bisphosphate:6	-1.392	-3.167 to 0.3833	No	ns	0.5363
Hypoxanthine:1.5 vs. Octoluse Bisphosphate:9	-1.872	-3.647 to -0.09640	Yes	*	0.0222
Hypoxanthine:1.5 vs. Octoluse Bisphosphate:12	-2.075	-3.851 to -0.3001	Yes	**	0.0033
Hypoxanthine:1.5 vs. Octoluse-8-P:1.5	-0.1775	-1.789 to 1.434	No	ns	>0.9999
Hypoxanthine:1.5 vs. Octoluse-8-P:3	-0.3344	-2.110 to 1.441	No	ns	>0.9999
Hypoxanthine:1.5 vs. Octoluse-8-P:6	-0.7775	-2.553 to 0.9978	No	ns	>0.9999
Hypoxanthine:1.5 vs. Octoluse-8-P:9	-1.257	-3.033 to 0.5181	No	ns	0.8026
Hypoxanthine:1.5 vs. Octoluse-8-P:12	-1.461	-3.236 to 0.3144	No	ns	0.3968
Hypoxanthine:1.5 vs. Fructose-1-6-bisphosphate:1.5	-0.1981	-1.809 to 1.413	No	ns	>0.9999
Hypoxanthine:1.5 vs. Fructose-1-6-bisphosphate:3	-0.355	-2.130 to 1.420	No	ns	>0.9999
Hypoxanthine:1.5 vs. Fructose-1-6-bisphosphate:6	-0.7981	-2.573 to 0.9772	No	ns	>0.9999
Hypoxanthine:1.5 vs. Fructose-1-6-bisphosphate:9	-1.278	-3.053 to 0.4975	No	ns	0.7668
Hypoxanthine:1.5 vs. Fructose-1-6-bisphosphate:12	-1.482	-3.257 to 0.2938	No	ns	0.3582
Hypoxanthine:1.5 vs. Fructose 6-phosphate:1.5	0.02873	-1.583 to 1.640	No	ns	>0.9999
Hypoxanthine:1.5 vs. Fructose 6-phosphate:3	-0.1282	-1.903 to 1.647	No	ns	>0.9999
Hypoxanthine:1.5 vs. Fructose 6-phosphate:6	-0.5713	-2.347 to 1.204	No	ns	>0.9999
Hypoxanthine:1.5 vs. Fructose 6-phosphate:9	-1.051	-2.826 to 0.7244	No	ns	0.9873
Hypoxanthine:1.5 vs. Fructose 6-phosphate:12	-1.255	-3.030 to 0.5207	No	ns	0.8068
Hypoxanthine:1.5 vs. 3-phosphoglycerate:1.5	0.1487	-1.463 to 1.760	No	ns	>0.9999
Hypoxanthine:1.5 vs. 3-phosphoglycerate:3	-0.008167	-1.784 to 1.767	No	ns	>0.9999
Hypoxanthine:1.5 vs. 3-phosphoglycerate:6	-0.4513	-2.227 to 1.324	No	ns	>0.9999
Hypoxanthine:1.5 vs. 3-phosphoglycerate:9	-0.931	-2.706 to 0.8443	No	ns	0.9993
Hypoxanthine:1.5 vs. 3-phosphoglycerate:12	-1.135	-2.910 to 0.6406	No	ns	0.9491
Hypoxanthine:1.5 vs. Phosphoenolpyruvate:1.5	0.17	-1.441 to 1.781	No	ns	>0.9999
Hypoxanthine:1.5 vs. Phosphoenolpyruvate:3	0.01307	-1.762 to 1.788	No	ns	>0.9999
Hypoxanthine:1.5 vs. Phosphoenolpyruvate:6	-0.4301	-2.205 to 1.345	No	ns	>0.9999
Hypoxanthine:1.5 vs. Phosphoenolpyruvate:9	-0.9098	-2.685 to 0.8656	No	ns	0.9997
Hypoxanthine:1.5 vs. Phosphoenolpyruvate:12	-1.113	-2.889 to 0.6619	No	ns	0.9627
Hypoxanthine:1.5 vs. 2_3-BPG:1.5	-0.4591	-2.070 to 1.152	No	ns	>0.9999
Hypoxanthine:1.5 vs. 2_3-BPG:3	-0.616	-2.391 to 1.159	No	ns	>0.9999
Hypoxanthine:1.5 vs. 2_3-BPG:6	-1.059	-2.835 to 0.7162	No	ns	0.9852
Hypoxanthine:1.5 vs. 2_3-BPG:9	-1.539	-3.314 to 0.2365	No	ns	0.2621
Hypoxanthine:1.5 vs. 2_3-BPG:12	-1.743	-3.518 to 0.03281	No	ns	0.0649
Hypoxanthine:1.5 vs. Arginino-succinate:1.5	-0.3325	-1.944 to 1.279	No	ns	>0.9999
Hypoxanthine:1.5 vs. Arginino-succinate:3	-0.4894	-2.265 to 1.286	No	ns	>0.9999
Hypoxanthine:1.5 vs. Arginino-succinate:6	-0.9325	-2.708 to 0.8428	No	ns	0.9993
Hypoxanthine:1.5 vs. Arginino-succinate:9	-1.412	-3.188 to 0.3631	No	ns	0.4943
Hypoxanthine:1.5 vs. Arginino-succinate:12	-1.616	-3.391 to 0.1594	No	ns	0.1623
Hypoxanthine:1.5 vs. 3-Phosphoserine:1.5	-0.16	-1.771 to 1.451	No	ns	>0.9999
Hypoxanthine:1.5 vs. 3-Phosphoserine:3	-0.3169	-2.092 to 1.458	No	ns	>0.9999
Hypoxanthine:1.5 vs. 3-Phosphoserine:6	-0.76	-2.535 to 1.015	No	ns	>0.9999
Hypoxanthine:1.5 vs. 3-Phosphoserine:9	-1.24	-3.015 to 0.5356	No	ns	0.8307
Hypoxanthine:1.5 vs. 3-Phosphoserine:12	-1.443	-3.219 to 0.3319	No	ns	0.4309
Hypoxanthine:1.5 vs. Myo-inositol:1.5	0.94	-0.6713 to 2.551	No	ns	0.9907
Hypoxanthine:1.5 vs. Myo-inositol:3	0.7831	-0.9922 to 2.558	No	ns	>0.9999
Hypoxanthine:1.5 vs. Myo-inositol:6	0.34	-1.435 to 2.115	No	ns	>0.9999
Hypoxanthine:1.5 vs. Myo-inositol:9	-0.1397	-1.915 to 1.636	No	ns	>0.9999
Hypoxanthine:1.5 vs. Myo-inositol:12	-0.3434	-2.119 to 1.432	No	ns	>0.9999
Hypoxanthine:1.5 vs. Cyclic-AMP:1.5	-1.193	-2.804 to 0.4183	No	ns	0.6973
Hypoxanthine:1.5 vs. Cyclic-AMP:3	-1.35	-3.125 to 0.4255	No	ns	0.625
Hypoxanthine:1.5 vs. Cyclic-AMP:6	-1.793	-3.568 to -0.01767	Yes	*	0.0433
Hypoxanthine:1.5 vs. Cyclic-AMP:9	-2.273	-4.048 to -0.4973	Yes	***	0.0004
Hypoxanthine:1.5 vs. Cyclic-AMP:12	-2.476	-4.252 to -0.7010	Yes	****	<0.0001
Hypoxanthine:3 vs. Hypoxanthine:6	-0.4432	-1.179 to 0.2923	No	ns	0.982
Hypoxanthine:3 vs. Hypoxanthine:9	-0.9228	-1.658 to -0.1874	Yes	***	0.0007
Hypoxanthine:3 vs. Hypoxanthine:12	-1.127	-1.862 to -0.3911	Yes	****	<0.0001
Hypoxanthine:3 vs. CDP:1.5	0.3812	-1.394 to 2.157	No	ns	>0.9999
Hypoxanthine:3 vs. CDP:3	0.2243	-1.387 to 1.836	No	ns	>0.9999
Hypoxanthine:3 vs. CDP:6	-0.2189	-1.990 to 1.552	No	ns	>0.9999
Hypoxanthine:3 vs. CDP:9	-0.6986	-2.470 to 1.073	No	ns	>0.9999
Hypoxanthine:3 vs. CDP:12	-0.9022	-2.673 to 0.8690	No	ns	0.9997
Hypoxanthine:3 vs. UDP:1.5	0.5769	-1.198 to 2.352	No	ns	>0.9999
Hypoxanthine:3 vs. UDP:3	0.42	-1.191 to 2.031	No	ns	>0.9999
Hypoxanthine:3 vs. UDP:6	-0.02317	-1.794 to 1.748	No	ns	>0.9999
Hypoxanthine:3 vs. UDP:9	-0.5028	-2.274 to 1.268	No	ns	>0.9999
Hypoxanthine:3 vs. UDP:12	-0.7065	-2.478 to 1.065	No	ns	>0.9999
Hypoxanthine:3 vs. GDP:1.5	0.3434	-1.432 to 2.119	No	ns	>0.9999
Hypoxanthine:3 vs. GDP:3	0.1865	-1.425 to 1.798	No	ns	>0.9999
Hypoxanthine:3 vs. GDP:6	-0.2567	-2.028 to 1.515	No	ns	>0.9999
Hypoxanthine:3 vs. GDP:9	-0.7364	-2.508 to 1.035	No	ns	>0.9999
Hypoxanthine:3 vs. GDP:12	-0.9401	-2.711 to 0.8311	No	ns	0.9991
Hypoxanthine:3 vs. CTP:1.5	0.3969	-1.378 to 2.172	No	ns	>0.9999
Hypoxanthine:3 vs. CTP:3	0.24	-1.371 to 1.851	No	ns	>0.9999
Hypoxanthine:3 vs. CTP:6	-0.2032	-1.974 to 1.568	No	ns	>0.9999
Hypoxanthine:3 vs. CTP:9	-0.6828	-2.454 to 1.088	No	ns	>0.9999
Hypoxanthine:3 vs. CTP:12	-0.8865	-2.658 to 0.8847	No	ns	0.9998
Hypoxanthine:3 vs. GTP:1.5	0.3964	-1.379 to 2.172	No	ns	>0.9999
Hypoxanthine:3 vs. GTP:3	0.2395	-1.372 to 1.851	No	ns	>0.9999
Hypoxanthine:3 vs. GTP:6	-0.2037	-1.975 to 1.568	No	ns	>0.9999
Hypoxanthine:3 vs. GTP:9	-0.6834	-2.455 to 1.088	No	ns	>0.9999
Hypoxanthine:3 vs. GTP:12	-0.8871	-2.658 to 0.8841	No	ns	0.9998
Hypoxanthine:3 vs. Inosine:1.5	0.3541	-1.421 to 2.129	No	ns	>0.9999
Hypoxanthine:3 vs. Inosine:3	0.1972	-1.414 to 1.808	No	ns	>0.9999
Hypoxanthine:3 vs. Inosine:6	-0.246	-2.017 to 1.525	No	ns	>0.9999
Hypoxanthine:3 vs. Inosine:9	-0.7257	-2.497 to 1.046	No	ns	>0.9999
Hypoxanthine:3 vs. Inosine:12	-0.9294	-2.701 to 0.8418	No	ns	0.9993
Hypoxanthine:3 vs. Guanosine:1.5	0.3246	-1.451 to 2.100	No	ns	>0.9999
Hypoxanthine:3 vs. Guanosine:3	0.1677	-1.444 to 1.779	No	ns	>0.9999
Hypoxanthine:3 vs. Guanosine:6	-0.2755	-2.047 to 1.496	No	ns	>0.9999
Hypoxanthine:3 vs. Guanosine:9	-0.7552	-2.526 to 1.016	No	ns	>0.9999
Hypoxanthine:3 vs. Guanosine:12	-0.9589	-2.730 to 0.8123	No	ns	0.9984
Hypoxanthine:3 vs. Gluconolactano-6-phosphate:1.5	1.337	-0.4385 to 3.112	No	ns	0.6519
Hypoxanthine:3 vs. Gluconolactano-6-phosphate:3	1.18	-0.4313 to 2.791	No	ns	0.7252
Hypoxanthine:3 vs. Gluconolactano-6-phosphate:6	0.7368	-1.034 to 2.508	No	ns	>0.9999
Hypoxanthine:3 vs. Gluconolactano-6-phosphate:9	0.2572	-1.514 to 2.028	No	ns	>0.9999
Hypoxanthine:3 vs. Gluconolactano-6-phosphate:12	0.05347	-1.718 to 1.825	No	ns	>0.9999
Hypoxanthine:3 vs. 6-phospho-D-gluconate:1.5	0.2395	-1.536 to 2.015	No	ns	>0.9999
Hypoxanthine:3 vs. 6-phospho-D-gluconate:3	0.08263	-1.529 to 1.694	No	ns	>0.9999
Hypoxanthine:3 vs. 6-phospho-D-gluconate:6	-0.3605	-2.132 to 1.411	No	ns	>0.9999
Hypoxanthine:3 vs. 6-phospho-D-gluconate:9	-0.8402	-2.611 to 0.9310	No	ns	>0.9999
Hypoxanthine:3 vs. 6-phospho-D-gluconate:12	-1.044	-2.815 to 0.7273	No	ns	0.9884
Hypoxanthine:3 vs. Ribose-5-phosphate:1.5	0.1969	-1.578 to 1.972	No	ns	>0.9999
Hypoxanthine:3 vs. Ribose-5-phosphate:3	0.04	-1.571 to 1.651	No	ns	>0.9999
Hypoxanthine:3 vs. Ribose-5-phosphate:6	-0.4032	-2.174 to 1.368	No	ns	>0.9999
Hypoxanthine:3 vs. Ribose-5-phosphate:9	-0.8828	-2.654 to 0.8884	No	ns	0.9999
Hypoxanthine:3 vs. Ribose-5-phosphate:12	-1.087	-2.858 to 0.6847	No	ns	0.9748
Hypoxanthine:3 vs. Sedoheptulose 7-Phosphate:3	-0.669	-2.382 to 1.044	No	ns	>0.9999
Hypoxanthine:3 vs. Sedoheptulose 7-Phosphate:6	-1.112	-2.977 to 0.7522	No	ns	0.9852
Hypoxanthine:3 vs. Sedoheptulose 7-Phosphate:9	-1.592	-3.456 to 0.2725	No	ns	0.2985
Hypoxanthine:3 vs. Sedoheptulose 7-Phosphate:12	-1.796	-3.660 to 0.06882	No	ns	0.0834
Hypoxanthine:3 vs. sedoheptulose-1,7-biphosphate:1.5	0.06092	-1.714 to 1.836	No	ns	>0.9999
Hypoxanthine:3 vs. sedoheptulose-1,7-biphosphate:3	-0.09596	-1.707 to 1.515	No	ns	>0.9999
Hypoxanthine:3 vs. sedoheptulose-1,7-biphosphate:6	-0.5391	-2.310 to 1.232	No	ns	>0.9999
Hypoxanthine:3 vs. sedoheptulose-1,7-biphosphate:9	-1.019	-2.790 to 0.7524	No	ns	0.9931
Hypoxanthine:3 vs. sedoheptulose-1,7-biphosphate:12	-1.222	-2.994 to 0.5487	No	ns	0.8521
Hypoxanthine:3 vs. Octoluse Bisphosphate:1.5	-0.6351	-2.410 to 1.140	No	ns	>0.9999
Hypoxanthine:3 vs. Octoluse Bisphosphate:3	-0.792	-2.403 to 0.8193	No	ns	>0.9999
Hypoxanthine:3 vs. Octoluse Bisphosphate:6	-1.235	-3.006 to 0.5360	No	ns	0.8333
Hypoxanthine:3 vs. Octoluse Bisphosphate:9	-1.715	-3.486 to 0.05634	No	ns	0.0779
Hypoxanthine:3 vs. Octoluse Bisphosphate:12	-1.919	-3.690 to -0.1474	Yes	*	0.014
Hypoxanthine:3 vs. Octoluse-8-P:1.5	-0.0206	-1.796 to 1.755	No	ns	>0.9999
Hypoxanthine:3 vs. Octoluse-8-P:3	-0.1775	-1.789 to 1.434	No	ns	>0.9999
Hypoxanthine:3 vs. Octoluse-8-P:6	-0.6207	-2.392 to 1.151	No	ns	>0.9999
Hypoxanthine:3 vs. Octoluse-8-P:9	-1.1	-2.872 to 0.6709	No	ns	0.9684
Hypoxanthine:3 vs. Octoluse-8-P:12	-1.304	-3.075 to 0.4672	No	ns	0.7118
Hypoxanthine:3 vs. Fructose-1-6-bisphosphate:1.5	-0.04121	-1.817 to 1.734	No	ns	>0.9999
Hypoxanthine:3 vs. Fructose-1-6-bisphosphate:3	-0.1981	-1.809 to 1.413	No	ns	>0.9999
Hypoxanthine:3 vs. Fructose-1-6-bisphosphate:6	-0.6413	-2.412 to 1.130	No	ns	>0.9999
Hypoxanthine:3 vs. Fructose-1-6-bisphosphate:9	-1.121	-2.892 to 0.6503	No	ns	0.9566
Hypoxanthine:3 vs. Fructose-1-6-bisphosphate:12	-1.325	-3.096 to 0.4466	No	ns	0.6706
Hypoxanthine:3 vs. Fructose 6-phosphate:1.5	0.1856	-1.590 to 1.961	No	ns	>0.9999
Hypoxanthine:3 vs. Fructose 6-phosphate:3	0.02873	-1.583 to 1.640	No	ns	>0.9999
Hypoxanthine:3 vs. Fructose 6-phosphate:6	-0.4144	-2.186 to 1.357	No	ns	>0.9999
Hypoxanthine:3 vs. Fructose 6-phosphate:9	-0.8941	-2.665 to 0.8771	No	ns	0.9998
Hypoxanthine:3 vs. Fructose 6-phosphate:12	-1.098	-2.869 to 0.6734	No	ns	0.9696
Hypoxanthine:3 vs. 3-phosphoglycerate:1.5	0.3056	-1.470 to 2.081	No	ns	>0.9999
Hypoxanthine:3 vs. 3-phosphoglycerate:3	0.1487	-1.463 to 1.760	No	ns	>0.9999
Hypoxanthine:3 vs. 3-phosphoglycerate:6	-0.2945	-2.066 to 1.477	No	ns	>0.9999
Hypoxanthine:3 vs. 3-phosphoglycerate:9	-0.7741	-2.545 to 0.9971	No	ns	>0.9999
Hypoxanthine:3 vs. 3-phosphoglycerate:12	-0.9778	-2.749 to 0.7934	No	ns	0.9974
Hypoxanthine:3 vs. Phosphoenolpyruvate:1.5	0.3268	-1.449 to 2.102	No	ns	>0.9999
Hypoxanthine:3 vs. Phosphoenolpyruvate:3	0.17	-1.441 to 1.781	No	ns	>0.9999
Hypoxanthine:3 vs. Phosphoenolpyruvate:6	-0.2732	-2.044 to 1.498	No	ns	>0.9999
Hypoxanthine:3 vs. Phosphoenolpyruvate:9	-0.7529	-2.524 to 1.018	No	ns	>0.9999
Hypoxanthine:3 vs. Phosphoenolpyruvate:12	-0.9566	-2.728 to 0.8146	No	ns	0.9985
Hypoxanthine:3 vs. 2_3-BPG:1.5	-0.3022	-2.078 to 1.473	No	ns	>0.9999
Hypoxanthine:3 vs. 2_3-BPG:3	-0.4591	-2.070 to 1.152	No	ns	>0.9999
Hypoxanthine:3 vs. 2_3-BPG:6	-0.9023	-2.673 to 0.8689	No	ns	0.9997
Hypoxanthine:3 vs. 2_3-BPG:9	-1.382	-3.153 to 0.3892	No	ns	0.5508
Hypoxanthine:3 vs. 2_3-BPG:12	-1.586	-3.357 to 0.1855	No	ns	0.1929
Hypoxanthine:3 vs. Arginino-succinate:1.5	-0.1756	-1.951 to 1.600	No	ns	>0.9999
Hypoxanthine:3 vs. Arginino-succinate:3	-0.3325	-1.944 to 1.279	No	ns	>0.9999
Hypoxanthine:3 vs. Arginino-succinate:6	-0.7757	-2.547 to 0.9955	No	ns	>0.9999
Hypoxanthine:3 vs. Arginino-succinate:9	-1.255	-3.027 to 0.5159	No	ns	0.8008
Hypoxanthine:3 vs. Arginino-succinate:12	-1.459	-3.230 to 0.3122	No	ns	0.3938
Hypoxanthine:3 vs. 3-Phosphoserine:1.5	-0.00312	-1.778 to 1.772	No	ns	>0.9999
Hypoxanthine:3 vs. 3-Phosphoserine:3	-0.16	-1.771 to 1.451	No	ns	>0.9999
Hypoxanthine:3 vs. 3-Phosphoserine:6	-0.6032	-2.374 to 1.168	No	ns	>0.9999
Hypoxanthine:3 vs. 3-Phosphoserine:9	-1.083	-2.854 to 0.6884	No	ns	0.9763
Hypoxanthine:3 vs. 3-Phosphoserine:12	-1.287	-3.058 to 0.4847	No	ns	0.7453
Hypoxanthine:3 vs. Myo-inositol:1.5	1.097	-0.6785 to 2.872	No	ns	0.9713
Hypoxanthine:3 vs. Myo-inositol:3	0.94	-0.6713 to 2.551	No	ns	0.9907
Hypoxanthine:3 vs. Myo-inositol:6	0.4968	-1.274 to 2.268	No	ns	>0.9999
Hypoxanthine:3 vs. Myo-inositol:9	0.01716	-1.754 to 1.788	No	ns	>0.9999
Hypoxanthine:3 vs. Myo-inositol:12	-0.1865	-1.958 to 1.585	No	ns	>0.9999
Hypoxanthine:3 vs. Cyclic-AMP:1.5	-1.036	-2.811 to 0.7393	No	ns	0.9906
Hypoxanthine:3 vs. Cyclic-AMP:3	-1.193	-2.804 to 0.4183	No	ns	0.6973
Hypoxanthine:3 vs. Cyclic-AMP:6	-1.636	-3.407 to 0.1351	No	ns	0.138
Hypoxanthine:3 vs. Cyclic-AMP:9	-2.116	-3.887 to -0.3446	Yes	**	0.0021
Hypoxanthine:3 vs. Cyclic-AMP:12	-2.32	-4.091 to -0.5483	Yes	***	0.0002
Hypoxanthine:6 vs. Hypoxanthine:9	-0.4797	-1.215 to 0.2558	No	ns	0.9305
Hypoxanthine:6 vs. Hypoxanthine:12	-0.6834	-1.419 to 0.05209	No	ns	0.1291
Hypoxanthine:6 vs. CDP:1.5	0.8243	-0.9510 to 2.600	No	ns	>0.9999
Hypoxanthine:6 vs. CDP:3	0.6675	-1.104 to 2.439	No	ns	>0.9999
Hypoxanthine:6 vs. CDP:6	0.2243	-1.387 to 1.836	No	ns	>0.9999
Hypoxanthine:6 vs. CDP:9	-0.2554	-2.027 to 1.516	No	ns	>0.9999
Hypoxanthine:6 vs. CDP:12	-0.4591	-2.230 to 1.312	No	ns	>0.9999
Hypoxanthine:6 vs. UDP:1.5	1.02	-0.7553 to 2.795	No	ns	0.9933
Hypoxanthine:6 vs. UDP:3	0.8632	-0.9080 to 2.634	No	ns	>0.9999
Hypoxanthine:6 vs. UDP:6	0.42	-1.191 to 2.031	No	ns	>0.9999
Hypoxanthine:6 vs. UDP:9	-0.05967	-1.831 to 1.712	No	ns	>0.9999
Hypoxanthine:6 vs. UDP:12	-0.2634	-2.035 to 1.508	No	ns	>0.9999
Hypoxanthine:6 vs. GDP:1.5	0.7865	-0.9888 to 2.562	No	ns	>0.9999
Hypoxanthine:6 vs. GDP:3	0.6296	-1.142 to 2.401	No	ns	>0.9999
Hypoxanthine:6 vs. GDP:6	0.1865	-1.425 to 1.798	No	ns	>0.9999
Hypoxanthine:6 vs. GDP:9	-0.2932	-2.064 to 1.478	No	ns	>0.9999
Hypoxanthine:6 vs. GDP:12	-0.4969	-2.268 to 1.274	No	ns	>0.9999
Hypoxanthine:6 vs. CTP:1.5	0.84	-0.9353 to 2.615	No	ns	>0.9999
Hypoxanthine:6 vs. CTP:3	0.6832	-1.088 to 2.454	No	ns	>0.9999
Hypoxanthine:6 vs. CTP:6	0.24	-1.371 to 1.851	No	ns	>0.9999
Hypoxanthine:6 vs. CTP:9	-0.2397	-2.011 to 1.532	No	ns	>0.9999
Hypoxanthine:6 vs. CTP:12	-0.4434	-2.215 to 1.328	No	ns	>0.9999
Hypoxanthine:6 vs. GTP:1.5	0.8395	-0.9358 to 2.615	No	ns	>0.9999
Hypoxanthine:6 vs. GTP:3	0.6826	-1.089 to 2.454	No	ns	>0.9999
Hypoxanthine:6 vs. GTP:6	0.2395	-1.372 to 1.851	No	ns	>0.9999
Hypoxanthine:6 vs. GTP:9	-0.2402	-2.011 to 1.531	No	ns	>0.9999
Hypoxanthine:6 vs. GTP:12	-0.4439	-2.215 to 1.327	No	ns	>0.9999
Hypoxanthine:6 vs. Inosine:1.5	0.7972	-0.9781 to 2.573	No	ns	>0.9999
Hypoxanthine:6 vs. Inosine:3	0.6403	-1.131 to 2.412	No	ns	>0.9999
Hypoxanthine:6 vs. Inosine:6	0.1972	-1.414 to 1.808	No	ns	>0.9999
Hypoxanthine:6 vs. Inosine:9	-0.2825	-2.054 to 1.489	No	ns	>0.9999
Hypoxanthine:6 vs. Inosine:12	-0.4862	-2.257 to 1.285	No	ns	>0.9999
Hypoxanthine:6 vs. Guanosine:1.5	0.7677	-1.008 to 2.543	No	ns	>0.9999
Hypoxanthine:6 vs. Guanosine:3	0.6108	-1.160 to 2.382	No	ns	>0.9999
Hypoxanthine:6 vs. Guanosine:6	0.1677	-1.444 to 1.779	No	ns	>0.9999
Hypoxanthine:6 vs. Guanosine:9	-0.312	-2.083 to 1.459	No	ns	>0.9999
Hypoxanthine:6 vs. Guanosine:12	-0.5157	-2.287 to 1.256	No	ns	>0.9999
Hypoxanthine:6 vs. Gluconolactano-6-phosphate:1.5	1.78	0.004703 to 3.555	Yes	*	0.0481
Hypoxanthine:6 vs. Gluconolactano-6-phosphate:3	1.623	-0.1480 to 3.394	No	ns	0.1507
Hypoxanthine:6 vs. Gluconolactano-6-phosphate:6	1.18	-0.4313 to 2.791	No	ns	0.7252
Hypoxanthine:6 vs. Gluconolactano-6-phosphate:9	0.7003	-1.071 to 2.472	No	ns	>0.9999
Hypoxanthine:6 vs. Gluconolactano-6-phosphate:12	0.4966	-1.275 to 2.268	No	ns	>0.9999
Hypoxanthine:6 vs. 6-phospho-D-gluconate:1.5	0.6827	-1.093 to 2.458	No	ns	>0.9999
Hypoxanthine:6 vs. 6-phospho-D-gluconate:3	0.5258	-1.245 to 2.297	No	ns	>0.9999
Hypoxanthine:6 vs. 6-phospho-D-gluconate:6	0.08263	-1.529 to 1.694	No	ns	>0.9999
Hypoxanthine:6 vs. 6-phospho-D-gluconate:9	-0.397	-2.168 to 1.374	No	ns	>0.9999
Hypoxanthine:6 vs. 6-phospho-D-gluconate:12	-0.6007	-2.372 to 1.170	No	ns	>0.9999
Hypoxanthine:6 vs. Ribose-5-phosphate:1.5	0.64	-1.135 to 2.415	No	ns	>0.9999
Hypoxanthine:6 vs. Ribose-5-phosphate:3	0.4832	-1.288 to 2.254	No	ns	>0.9999
Hypoxanthine:6 vs. Ribose-5-phosphate:6	0.04	-1.571 to 1.651	No	ns	>0.9999
Hypoxanthine:6 vs. Ribose-5-phosphate:9	-0.4397	-2.211 to 1.332	No	ns	>0.9999
Hypoxanthine:6 vs. Ribose-5-phosphate:12	-0.6434	-2.415 to 1.128	No	ns	>0.9999
Hypoxanthine:6 vs. Sedoheptulose 7-Phosphate:3	-0.2258	-2.090 to 1.639	No	ns	>0.9999
Hypoxanthine:6 vs. Sedoheptulose 7-Phosphate:6	-0.669	-2.382 to 1.044	No	ns	>0.9999
Hypoxanthine:6 vs. Sedoheptulose 7-Phosphate:9	-1.149	-3.013 to 0.7157	No	ns	0.9727
Hypoxanthine:6 vs. Sedoheptulose 7-Phosphate:12	-1.352	-3.217 to 0.5120	No	ns	0.7485
Hypoxanthine:6 vs. sedoheptulose-1,7-biphosphate:1.5	0.5041	-1.271 to 2.279	No	ns	>0.9999
Hypoxanthine:6 vs. sedoheptulose-1,7-biphosphate:3	0.3472	-1.424 to 2.118	No	ns	>0.9999
Hypoxanthine:6 vs. sedoheptulose-1,7-biphosphate:6	-0.09596	-1.707 to 1.515	No	ns	>0.9999
Hypoxanthine:6 vs. sedoheptulose-1,7-biphosphate:9	-0.5756	-2.347 to 1.196	No	ns	>0.9999
Hypoxanthine:6 vs. sedoheptulose-1,7-biphosphate:12	-0.7793	-2.551 to 0.9919	No	ns	>0.9999
Hypoxanthine:6 vs. Octoluse Bisphosphate:1.5	-0.192	-1.967 to 1.583	No	ns	>0.9999
Hypoxanthine:6 vs. Octoluse Bisphosphate:3	-0.3489	-2.120 to 1.422	No	ns	>0.9999
Hypoxanthine:6 vs. Octoluse Bisphosphate:6	-0.792	-2.403 to 0.8193	No	ns	>0.9999
Hypoxanthine:6 vs. Octoluse Bisphosphate:9	-1.272	-3.043 to 0.4995	No	ns	0.7724
Hypoxanthine:6 vs. Octoluse Bisphosphate:12	-1.475	-3.247 to 0.2958	No	ns	0.3631
Hypoxanthine:6 vs. Octoluse-8-P:1.5	0.4226	-1.353 to 2.198	No	ns	>0.9999
Hypoxanthine:6 vs. Octoluse-8-P:3	0.2657	-1.506 to 2.037	No	ns	>0.9999
Hypoxanthine:6 vs. Octoluse-8-P:6	-0.1775	-1.789 to 1.434	No	ns	>0.9999
Hypoxanthine:6 vs. Octoluse-8-P:9	-0.6572	-2.428 to 1.114	No	ns	>0.9999
Hypoxanthine:6 vs. Octoluse-8-P:12	-0.8608	-2.632 to 0.9104	No	ns	>0.9999
Hypoxanthine:6 vs. Fructose-1-6-bisphosphate:1.5	0.402	-1.373 to 2.177	No	ns	>0.9999
Hypoxanthine:6 vs. Fructose-1-6-bisphosphate:3	0.2451	-1.526 to 2.016	No	ns	>0.9999
Hypoxanthine:6 vs. Fructose-1-6-bisphosphate:6	-0.1981	-1.809 to 1.413	No	ns	>0.9999
Hypoxanthine:6 vs. Fructose-1-6-bisphosphate:9	-0.6778	-2.449 to 1.093	No	ns	>0.9999
Hypoxanthine:6 vs. Fructose-1-6-bisphosphate:12	-0.8815	-2.653 to 0.8897	No	ns	0.9999
Hypoxanthine:6 vs. Fructose 6-phosphate:1.5	0.6288	-1.147 to 2.404	No	ns	>0.9999
Hypoxanthine:6 vs. Fructose 6-phosphate:3	0.4719	-1.299 to 2.243	No	ns	>0.9999
Hypoxanthine:6 vs. Fructose 6-phosphate:6	0.02873	-1.583 to 1.640	No	ns	>0.9999
Hypoxanthine:6 vs. Fructose 6-phosphate:9	-0.4509	-2.222 to 1.320	No	ns	>0.9999
Hypoxanthine:6 vs. Fructose 6-phosphate:12	-0.6546	-2.426 to 1.117	No	ns	>0.9999
Hypoxanthine:6 vs. 3-phosphoglycerate:1.5	0.7488	-1.027 to 2.524	No	ns	>0.9999
Hypoxanthine:6 vs. 3-phosphoglycerate:3	0.5919	-1.179 to 2.363	No	ns	>0.9999
Hypoxanthine:6 vs. 3-phosphoglycerate:6	0.1487	-1.463 to 1.760	No	ns	>0.9999
Hypoxanthine:6 vs. 3-phosphoglycerate:9	-0.331	-2.102 to 1.440	No	ns	>0.9999
Hypoxanthine:6 vs. 3-phosphoglycerate:12	-0.5347	-2.306 to 1.237	No	ns	>0.9999
Hypoxanthine:6 vs. Phosphoenolpyruvate:1.5	0.77	-1.005 to 2.545	No	ns	>0.9999
Hypoxanthine:6 vs. Phosphoenolpyruvate:3	0.6131	-1.158 to 2.384	No	ns	>0.9999
Hypoxanthine:6 vs. Phosphoenolpyruvate:6	0.17	-1.441 to 1.781	No	ns	>0.9999
Hypoxanthine:6 vs. Phosphoenolpyruvate:9	-0.3097	-2.081 to 1.461	No	ns	>0.9999
Hypoxanthine:6 vs. Phosphoenolpyruvate:12	-0.5134	-2.285 to 1.258	No	ns	>0.9999
Hypoxanthine:6 vs. 2_3-BPG:1.5	0.1409	-1.634 to 1.916	No	ns	>0.9999
Hypoxanthine:6 vs. 2_3-BPG:3	-0.01595	-1.787 to 1.755	No	ns	>0.9999
Hypoxanthine:6 vs. 2_3-BPG:6	-0.4591	-2.070 to 1.152	No	ns	>0.9999
Hypoxanthine:6 vs. 2_3-BPG:9	-0.9388	-2.710 to 0.8324	No	ns	0.9991
Hypoxanthine:6 vs. 2_3-BPG:12	-1.142	-2.914 to 0.6287	No	ns	0.9412
Hypoxanthine:6 vs. Arginino-succinate:1.5	0.2676	-1.508 to 2.043	No	ns	>0.9999
Hypoxanthine:6 vs. Arginino-succinate:3	0.1107	-1.661 to 1.882	No	ns	>0.9999
Hypoxanthine:6 vs. Arginino-succinate:6	-0.3325	-1.944 to 1.279	No	ns	>0.9999
Hypoxanthine:6 vs. Arginino-succinate:9	-0.8122	-2.583 to 0.9590	No	ns	>0.9999
Hypoxanthine:6 vs. Arginino-succinate:12	-1.016	-2.787 to 0.7553	No	ns	0.9936
Hypoxanthine:6 vs. 3-Phosphoserine:1.5	0.44	-1.335 to 2.215	No	ns	>0.9999
Hypoxanthine:6 vs. 3-Phosphoserine:3	0.2832	-1.488 to 2.054	No	ns	>0.9999
Hypoxanthine:6 vs. 3-Phosphoserine:6	-0.16	-1.771 to 1.451	No	ns	>0.9999
Hypoxanthine:6 vs. 3-Phosphoserine:9	-0.6397	-2.411 to 1.132	No	ns	>0.9999
Hypoxanthine:6 vs. 3-Phosphoserine:12	-0.8434	-2.615 to 0.9278	No	ns	>0.9999
Hypoxanthine:6 vs. Myo-inositol:1.5	1.54	-0.2353 to 3.315	No	ns	0.2603
Hypoxanthine:6 vs. Myo-inositol:3	1.383	-0.3880 to 3.154	No	ns	0.5482
Hypoxanthine:6 vs. Myo-inositol:6	0.94	-0.6713 to 2.551	No	ns	0.9907
Hypoxanthine:6 vs. Myo-inositol:9	0.4603	-1.311 to 2.232	No	ns	>0.9999
Hypoxanthine:6 vs. Myo-inositol:12	0.2566	-1.515 to 2.028	No	ns	>0.9999
Hypoxanthine:6 vs. Cyclic-AMP:1.5	-0.5929	-2.368 to 1.182	No	ns	>0.9999
Hypoxanthine:6 vs. Cyclic-AMP:3	-0.7498	-2.521 to 1.021	No	ns	>0.9999
Hypoxanthine:6 vs. Cyclic-AMP:6	-1.193	-2.804 to 0.4183	No	ns	0.6973
Hypoxanthine:6 vs. Cyclic-AMP:9	-1.673	-3.444 to 0.09856	No	ns	0.1066
Hypoxanthine:6 vs. Cyclic-AMP:12	-1.876	-3.648 to -0.1051	Yes	*	0.0205
Hypoxanthine:9 vs. Hypoxanthine:12	-0.2037	-0.9391 to 0.5318	No	ns	>0.9999
Hypoxanthine:9 vs. CDP:1.5	1.304	-0.4713 to 3.079	No	ns	0.7177
Hypoxanthine:9 vs. CDP:3	1.147	-0.6241 to 2.918	No	ns	0.9374
Hypoxanthine:9 vs. CDP:6	0.704	-1.067 to 2.475	No	ns	>0.9999
Hypoxanthine:9 vs. CDP:9	0.2243	-1.387 to 1.836	No	ns	>0.9999
Hypoxanthine:9 vs. CDP:12	0.0206	-1.751 to 1.792	No	ns	>0.9999
Hypoxanthine:9 vs. UDP:1.5	1.5	-0.2756 to 3.275	No	ns	0.3258
Hypoxanthine:9 vs. UDP:3	1.343	-0.4284 to 3.114	No	ns	0.633
Hypoxanthine:9 vs. UDP:6	0.8997	-0.8715 to 2.671	No	ns	0.9997
Hypoxanthine:9 vs. UDP:9	0.42	-1.191 to 2.031	No	ns	>0.9999
Hypoxanthine:9 vs. UDP:12	0.2163	-1.555 to 1.988	No	ns	>0.9999
Hypoxanthine:9 vs. GDP:1.5	1.266	-0.5091 to 3.042	No	ns	0.7873
Hypoxanthine:9 vs. GDP:3	1.109	-0.6619 to 2.881	No	ns	0.9636
Hypoxanthine:9 vs. GDP:6	0.6662	-1.105 to 2.437	No	ns	>0.9999
Hypoxanthine:9 vs. GDP:9	0.1865	-1.425 to 1.798	No	ns	>0.9999
Hypoxanthine:9 vs. GDP:12	-0.01721	-1.788 to 1.754	No	ns	>0.9999
Hypoxanthine:9 vs. CTP:1.5	1.32	-0.4556 to 3.095	No	ns	0.6867
Hypoxanthine:9 vs. CTP:3	1.163	-0.6084 to 2.934	No	ns	0.9235
Hypoxanthine:9 vs. CTP:6	0.7197	-1.052 to 2.491	No	ns	>0.9999
Hypoxanthine:9 vs. CTP:9	0.24	-1.371 to 1.851	No	ns	>0.9999
Hypoxanthine:9 vs. CTP:12	0.03631	-1.735 to 1.808	No	ns	>0.9999
Hypoxanthine:9 vs. GTP:1.5	1.319	-0.4562 to 3.095	No	ns	0.6878
Hypoxanthine:9 vs. GTP:3	1.162	-0.6089 to 2.934	No	ns	0.924
Hypoxanthine:9 vs. GTP:6	0.7191	-1.052 to 2.490	No	ns	>0.9999
Hypoxanthine:9 vs. GTP:9	0.2395	-1.372 to 1.851	No	ns	>0.9999
Hypoxanthine:9 vs. GTP:12	0.03578	-1.735 to 1.807	No	ns	>0.9999
Hypoxanthine:9 vs. Inosine:1.5	1.277	-0.4984 to 3.052	No	ns	0.7685
Hypoxanthine:9 vs. Inosine:3	1.12	-0.6512 to 2.891	No	ns	0.9572
Hypoxanthine:9 vs. Inosine:6	0.6769	-1.094 to 2.448	No	ns	>0.9999
Hypoxanthine:9 vs. Inosine:9	0.1972	-1.414 to 1.808	No	ns	>0.9999
Hypoxanthine:9 vs. Inosine:12	-0.006514	-1.778 to 1.765	No	ns	>0.9999
Hypoxanthine:9 vs. Guanosine:1.5	1.247	-0.5280 to 3.023	No	ns	0.8187
Hypoxanthine:9 vs. Guanosine:3	1.091	-0.6807 to 2.862	No	ns	0.973
Hypoxanthine:9 vs. Guanosine:6	0.6473	-1.124 to 2.419	No	ns	>0.9999
Hypoxanthine:9 vs. Guanosine:9	0.1677	-1.444 to 1.779	No	ns	>0.9999
Hypoxanthine:9 vs. Guanosine:12	-0.03602	-1.807 to 1.735	No	ns	>0.9999
Hypoxanthine:9 vs. Gluconolactano-6-phosphate:1.5	2.26	0.4844 to 4.035	Yes	***	0.0005
Hypoxanthine:9 vs. Gluconolactano-6-phosphate:3	2.103	0.3316 to 3.874	Yes	**	0.0024
Hypoxanthine:9 vs. Gluconolactano-6-phosphate:6	1.66	-0.1115 to 3.431	No	ns	0.117
Hypoxanthine:9 vs. Gluconolactano-6-phosphate:9	1.18	-0.4313 to 2.791	No	ns	0.7252
Hypoxanthine:9 vs. Gluconolactano-6-phosphate:12	0.9763	-0.7949 to 2.748	No	ns	0.9975
Hypoxanthine:9 vs. 6-phospho-D-gluconate:1.5	1.162	-0.6130 to 2.938	No	ns	0.9265
Hypoxanthine:9 vs. 6-phospho-D-gluconate:3	1.005	-0.7657 to 2.777	No	ns	0.9949
Hypoxanthine:9 vs. 6-phospho-D-gluconate:6	0.5623	-1.209 to 2.334	No	ns	>0.9999
Hypoxanthine:9 vs. 6-phospho-D-gluconate:9	0.08263	-1.529 to 1.694	No	ns	>0.9999
Hypoxanthine:9 vs. 6-phospho-D-gluconate:12	-0.1211	-1.892 to 1.650	No	ns	>0.9999
Hypoxanthine:9 vs. Ribose-5-phosphate:1.5	1.12	-0.6556 to 2.895	No	ns	0.959
Hypoxanthine:9 vs. Ribose-5-phosphate:3	0.9628	-0.8084 to 2.734	No	ns	0.9982
Hypoxanthine:9 vs. Ribose-5-phosphate:6	0.5197	-1.252 to 2.291	No	ns	>0.9999
Hypoxanthine:9 vs. Ribose-5-phosphate:9	0.04	-1.571 to 1.651	No	ns	>0.9999
Hypoxanthine:9 vs. Ribose-5-phosphate:12	-0.1637	-1.935 to 1.608	No	ns	>0.9999
Hypoxanthine:9 vs. Sedoheptulose 7-Phosphate:3	0.2538	-1.611 to 2.118	No	ns	>0.9999
Hypoxanthine:9 vs. Sedoheptulose 7-Phosphate:6	-0.1893	-2.054 to 1.675	No	ns	>0.9999
Hypoxanthine:9 vs. Sedoheptulose 7-Phosphate:9	-0.669	-2.382 to 1.044	No	ns	>0.9999
Hypoxanthine:9 vs. Sedoheptulose 7-Phosphate:12	-0.8727	-2.737 to 0.9917	No	ns	>0.9999
Hypoxanthine:9 vs. sedoheptulose-1,7-biphosphate:1.5	0.9838	-0.7916 to 2.759	No	ns	0.9971
Hypoxanthine:9 vs. sedoheptulose-1,7-biphosphate:3	0.8269	-0.9443 to 2.598	No	ns	>0.9999
Hypoxanthine:9 vs. sedoheptulose-1,7-biphosphate:6	0.3837	-1.387 to 2.155	No	ns	>0.9999
Hypoxanthine:9 vs. sedoheptulose-1,7-biphosphate:9	-0.09596	-1.707 to 1.515	No	ns	>0.9999
Hypoxanthine:9 vs. sedoheptulose-1,7-biphosphate:12	-0.2997	-2.071 to 1.472	No	ns	>0.9999
Hypoxanthine:9 vs. Octoluse Bisphosphate:1.5	0.2877	-1.488 to 2.063	No	ns	>0.9999
Hypoxanthine:9 vs. Octoluse Bisphosphate:3	0.1308	-1.640 to 1.902	No	ns	>0.9999
Hypoxanthine:9 vs. Octoluse Bisphosphate:6	-0.3123	-2.084 to 1.459	No	ns	>0.9999
Hypoxanthine:9 vs. Octoluse Bisphosphate:9	-0.792	-2.403 to 0.8193	No	ns	>0.9999
Hypoxanthine:9 vs. Octoluse Bisphosphate:12	-0.9957	-2.767 to 0.7755	No	ns	0.9959
Hypoxanthine:9 vs. Octoluse-8-P:1.5	0.9022	-0.8731 to 2.678	No	ns	0.9997
Hypoxanthine:9 vs. Octoluse-8-P:3	0.7454	-1.026 to 2.517	No	ns	>0.9999
Hypoxanthine:9 vs. Octoluse-8-P:6	0.3022	-1.469 to 2.073	No	ns	>0.9999
Hypoxanthine:9 vs. Octoluse-8-P:9	-0.1775	-1.789 to 1.434	No	ns	>0.9999
Hypoxanthine:9 vs. Octoluse-8-P:12	-0.3812	-2.152 to 1.390	No	ns	>0.9999
Hypoxanthine:9 vs. Fructose-1-6-bisphosphate:1.5	0.8816	-0.8937 to 2.657	No	ns	0.9999
Hypoxanthine:9 vs. Fructose-1-6-bisphosphate:3	0.7247	-1.046 to 2.496	No	ns	>0.9999
Hypoxanthine:9 vs. Fructose-1-6-bisphosphate:6	0.2816	-1.490 to 2.053	No	ns	>0.9999
Hypoxanthine:9 vs. Fructose-1-6-bisphosphate:9	-0.1981	-1.809 to 1.413	No	ns	>0.9999
Hypoxanthine:9 vs. Fructose-1-6-bisphosphate:12	-0.4018	-2.173 to 1.369	No	ns	>0.9999
Hypoxanthine:9 vs. Fructose 6-phosphate:1.5	1.108	-0.6669 to 2.884	No	ns	0.9655
Hypoxanthine:9 vs. Fructose 6-phosphate:3	0.9516	-0.8196 to 2.723	No	ns	0.9987
Hypoxanthine:9 vs. Fructose 6-phosphate:6	0.5084	-1.263 to 2.280	No	ns	>0.9999
Hypoxanthine:9 vs. Fructose 6-phosphate:9	0.02873	-1.583 to 1.640	No	ns	>0.9999
Hypoxanthine:9 vs. Fructose 6-phosphate:12	-0.175	-1.946 to 1.596	No	ns	>0.9999
Hypoxanthine:9 vs. 3-phosphoglycerate:1.5	1.228	-0.5469 to 3.004	No	ns	0.8477
Hypoxanthine:9 vs. 3-phosphoglycerate:3	1.072	-0.6996 to 2.843	No	ns	0.9805
Hypoxanthine:9 vs. 3-phosphoglycerate:6	0.6284	-1.143 to 2.400	No	ns	>0.9999
Hypoxanthine:9 vs. 3-phosphoglycerate:9	0.1487	-1.463 to 1.760	No	ns	>0.9999
Hypoxanthine:9 vs. 3-phosphoglycerate:12	-0.05498	-1.826 to 1.716	No	ns	>0.9999
Hypoxanthine:9 vs. Phosphoenolpyruvate:1.5	1.25	-0.5257 to 3.025	No	ns	0.815
Hypoxanthine:9 vs. Phosphoenolpyruvate:3	1.093	-0.6784 to 2.864	No	ns	0.972
Hypoxanthine:9 vs. Phosphoenolpyruvate:6	0.6496	-1.122 to 2.421	No	ns	>0.9999
Hypoxanthine:9 vs. Phosphoenolpyruvate:9	0.17	-1.441 to 1.781	No	ns	>0.9999
Hypoxanthine:9 vs. Phosphoenolpyruvate:12	-0.03374	-1.805 to 1.737	No	ns	>0.9999
Hypoxanthine:9 vs. 2_3-BPG:1.5	0.6206	-1.155 to 2.396	No	ns	>0.9999
Hypoxanthine:9 vs. 2_3-BPG:3	0.4637	-1.307 to 2.235	No	ns	>0.9999
Hypoxanthine:9 vs. 2_3-BPG:6	0.02055	-1.751 to 1.792	No	ns	>0.9999
Hypoxanthine:9 vs. 2_3-BPG:9	-0.4591	-2.070 to 1.152	No	ns	>0.9999
Hypoxanthine:9 vs. 2_3-BPG:12	-0.6628	-2.434 to 1.108	No	ns	>0.9999
Hypoxanthine:9 vs. Arginino-succinate:1.5	0.7472	-1.028 to 2.523	No	ns	>0.9999
Hypoxanthine:9 vs. Arginino-succinate:3	0.5903	-1.181 to 2.362	No	ns	>0.9999
Hypoxanthine:9 vs. Arginino-succinate:6	0.1472	-1.624 to 1.918	No	ns	>0.9999
Hypoxanthine:9 vs. Arginino-succinate:9	-0.3325	-1.944 to 1.279	No	ns	>0.9999
Hypoxanthine:9 vs. Arginino-succinate:12	-0.5362	-2.307 to 1.235	No	ns	>0.9999
Hypoxanthine:9 vs. 3-Phosphoserine:1.5	0.9197	-0.8556 to 2.695	No	ns	0.9995
Hypoxanthine:9 vs. 3-Phosphoserine:3	0.7628	-1.008 to 2.534	No	ns	>0.9999
Hypoxanthine:9 vs. 3-Phosphoserine:6	0.3197	-1.452 to 2.091	No	ns	>0.9999
Hypoxanthine:9 vs. 3-Phosphoserine:9	-0.16	-1.771 to 1.451	No	ns	>0.9999
Hypoxanthine:9 vs. 3-Phosphoserine:12	-0.3637	-2.135 to 1.408	No	ns	>0.9999
Hypoxanthine:9 vs. Myo-inositol:1.5	2.02	0.2444 to 3.795	Yes	**	0.0057
Hypoxanthine:9 vs. Myo-inositol:3	1.863	0.09164 to 3.634	Yes	*	0.0231
Hypoxanthine:9 vs. Myo-inositol:6	1.42	-0.3515 to 3.191	No	ns	0.4721
Hypoxanthine:9 vs. Myo-inositol:9	0.94	-0.6713 to 2.551	No	ns	0.9907
Hypoxanthine:9 vs. Myo-inositol:12	0.7363	-1.035 to 2.508	No	ns	>0.9999
Hypoxanthine:9 vs. Cyclic-AMP:1.5	-0.1132	-1.889 to 1.662	No	ns	>0.9999
Hypoxanthine:9 vs. Cyclic-AMP:3	-0.2701	-2.041 to 1.501	No	ns	>0.9999
Hypoxanthine:9 vs. Cyclic-AMP:6	-0.7133	-2.484 to 1.058	No	ns	>0.9999
Hypoxanthine:9 vs. Cyclic-AMP:9	-1.193	-2.804 to 0.4183	No	ns	0.6973
Hypoxanthine:9 vs. Cyclic-AMP:12	-1.397	-3.168 to 0.3745	No	ns	0.5198
Hypoxanthine:12 vs. CDP:1.5	1.508	-0.2676 to 3.283	No	ns	0.3121
Hypoxanthine:12 vs. CDP:3	1.351	-0.4204 to 3.122	No	ns	0.6164
Hypoxanthine:12 vs. CDP:6	0.9077	-0.8635 to 2.679	No	ns	0.9997
Hypoxanthine:12 vs. CDP:9	0.428	-1.343 to 2.199	No	ns	>0.9999
Hypoxanthine:12 vs. CDP:12	0.2243	-1.387 to 1.836	No	ns	>0.9999
Hypoxanthine:12 vs. UDP:1.5	1.703	-0.07193 to 3.479	No	ns	0.0875
Hypoxanthine:12 vs. UDP:3	1.547	-0.2247 to 3.318	No	ns	0.2453
Hypoxanthine:12 vs. UDP:6	1.103	-0.6678 to 2.875	No	ns	0.9668
Hypoxanthine:12 vs. UDP:9	0.6237	-1.148 to 2.395	No	ns	>0.9999
Hypoxanthine:12 vs. UDP:12	0.42	-1.191 to 2.031	No	ns	>0.9999
Hypoxanthine:12 vs. GDP:1.5	1.47	-0.3055 to 3.245	No	ns	0.3797
Hypoxanthine:12 vs. GDP:3	1.313	-0.4582 to 3.084	No	ns	0.694
Hypoxanthine:12 vs. GDP:6	0.8698	-0.9014 to 2.641	No	ns	>0.9999
Hypoxanthine:12 vs. GDP:9	0.3902	-1.381 to 2.161	No	ns	>0.9999
Hypoxanthine:12 vs. GDP:12	0.1865	-1.425 to 1.798	No	ns	>0.9999
Hypoxanthine:12 vs. CTP:1.5	1.523	-0.2519 to 3.299	No	ns	0.2862
Hypoxanthine:12 vs. CTP:3	1.367	-0.4047 to 3.138	No	ns	0.5833
Hypoxanthine:12 vs. CTP:6	0.9234	-0.8478 to 2.695	No	ns	0.9994
Hypoxanthine:12 vs. CTP:9	0.4437	-1.328 to 2.215	No	ns	>0.9999
Hypoxanthine:12 vs. CTP:12	0.24	-1.371 to 1.851	No	ns	>0.9999
Hypoxanthine:12 vs. GTP:1.5	1.523	-0.2525 to 3.298	No	ns	0.2871
Hypoxanthine:12 vs. GTP:3	1.366	-0.4052 to 3.137	No	ns	0.5844
Hypoxanthine:12 vs. GTP:6	0.9228	-0.8484 to 2.694	No	ns	0.9994
Hypoxanthine:12 vs. GTP:9	0.4432	-1.328 to 2.214	No	ns	>0.9999
Hypoxanthine:12 vs. GTP:12	0.2395	-1.372 to 1.851	No	ns	>0.9999
Hypoxanthine:12 vs. Inosine:1.5	1.481	-0.2948 to 3.256	No	ns	0.3599
Hypoxanthine:12 vs. Inosine:3	1.324	-0.4475 to 3.095	No	ns	0.6724
Hypoxanthine:12 vs. Inosine:6	0.8805	-0.8907 to 2.652	No	ns	0.9999
Hypoxanthine:12 vs. Inosine:9	0.4009	-1.370 to 2.172	No	ns	>0.9999
Hypoxanthine:12 vs. Inosine:12	0.1972	-1.414 to 1.808	No	ns	>0.9999
Hypoxanthine:12 vs. Guanosine:1.5	1.451	-0.3243 to 3.226	No	ns	0.4158
Hypoxanthine:12 vs. Guanosine:3	1.294	-0.4770 to 3.065	No	ns	0.7308
Hypoxanthine:12 vs. Guanosine:6	0.851	-0.9202 to 2.622	No	ns	>0.9999
Hypoxanthine:12 vs. Guanosine:9	0.3714	-1.400 to 2.143	No	ns	>0.9999
Hypoxanthine:12 vs. Guanosine:12	0.1677	-1.444 to 1.779	No	ns	>0.9999
Hypoxanthine:12 vs. Gluconolactano-6-phosphate:1.5	2.463	0.6881 to 4.239	Yes	****	<0.0001
Hypoxanthine:12 vs. Gluconolactano-6-phosphate:3	2.307	0.5353 to 4.078	Yes	***	0.0003
Hypoxanthine:12 vs. Gluconolactano-6-phosphate:6	1.863	0.09216 to 3.635	Yes	*	0.023
Hypoxanthine:12 vs. Gluconolactano-6-phosphate:9	1.384	-0.3875 to 3.155	No	ns	0.5471
Hypoxanthine:12 vs. Gluconolactano-6-phosphate:12	1.18	-0.4313 to 2.791	No	ns	0.7252
Hypoxanthine:12 vs. 6-phospho-D-gluconate:1.5	1.366	-0.4093 to 3.141	No	ns	0.5911
Hypoxanthine:12 vs. 6-phospho-D-gluconate:3	1.209	-0.5620 to 2.980	No	ns	0.8706
Hypoxanthine:12 vs. 6-phospho-D-gluconate:6	0.766	-1.005 to 2.537	No	ns	>0.9999
Hypoxanthine:12 vs. 6-phospho-D-gluconate:9	0.2863	-1.485 to 2.058	No	ns	>0.9999
Hypoxanthine:12 vs. 6-phospho-D-gluconate:12	0.08263	-1.529 to 1.694	No	ns	>0.9999
Hypoxanthine:12 vs. Ribose-5-phosphate:1.5	1.323	-0.4519 to 3.099	No	ns	0.6793
Hypoxanthine:12 vs. Ribose-5-phosphate:3	1.167	-0.6047 to 2.938	No	ns	0.9199
Hypoxanthine:12 vs. Ribose-5-phosphate:6	0.7234	-1.048 to 2.495	No	ns	>0.9999
Hypoxanthine:12 vs. Ribose-5-phosphate:9	0.2437	-1.528 to 2.015	No	ns	>0.9999
Hypoxanthine:12 vs. Ribose-5-phosphate:12	0.04	-1.571 to 1.651	No	ns	>0.9999
Hypoxanthine:12 vs. Sedoheptulose 7-Phosphate:3	0.4575	-1.407 to 2.322	No	ns	>0.9999
Hypoxanthine:12 vs. Sedoheptulose 7-Phosphate:6	0.01437	-1.850 to 1.879	No	ns	>0.9999
Hypoxanthine:12 vs. Sedoheptulose 7-Phosphate:9	-0.4653	-2.330 to 1.399	No	ns	>0.9999
Hypoxanthine:12 vs. Sedoheptulose 7-Phosphate:12	-0.669	-2.382 to 1.044	No	ns	>0.9999
Hypoxanthine:12 vs. sedoheptulose-1,7-biphosphate:1.5	1.187	-0.5879 to 2.963	No	ns	0.9007
Hypoxanthine:12 vs. sedoheptulose-1,7-biphosphate:3	1.031	-0.7406 to 2.802	No	ns	0.9912
Hypoxanthine:12 vs. sedoheptulose-1,7-biphosphate:6	0.5874	-1.184 to 2.359	No	ns	>0.9999
Hypoxanthine:12 vs. sedoheptulose-1,7-biphosphate:9	0.1077	-1.663 to 1.879	No	ns	>0.9999
Hypoxanthine:12 vs. sedoheptulose-1,7-biphosphate:12	-0.09596	-1.707 to 1.515	No	ns	>0.9999
Hypoxanthine:12 vs. Octoluse Bisphosphate:1.5	0.4914	-1.284 to 2.267	No	ns	>0.9999
Hypoxanthine:12 vs. Octoluse Bisphosphate:3	0.3345	-1.437 to 2.106	No	ns	>0.9999
Hypoxanthine:12 vs. Octoluse Bisphosphate:6	-0.1087	-1.880 to 1.663	No	ns	>0.9999
Hypoxanthine:12 vs. Octoluse Bisphosphate:9	-0.5883	-2.360 to 1.183	No	ns	>0.9999
Hypoxanthine:12 vs. Octoluse Bisphosphate:12	-0.792	-2.403 to 0.8193	No	ns	>0.9999
Hypoxanthine:12 vs. Octoluse-8-P:1.5	1.106	-0.6694 to 2.881	No	ns	0.9668
Hypoxanthine:12 vs. Octoluse-8-P:3	0.949	-0.8222 to 2.720	No	ns	0.9988
Hypoxanthine:12 vs. Octoluse-8-P:6	0.5059	-1.265 to 2.277	No	ns	>0.9999
Hypoxanthine:12 vs. Octoluse-8-P:9	0.02621	-1.745 to 1.797	No	ns	>0.9999
Hypoxanthine:12 vs. Octoluse-8-P:12	-0.1775	-1.789 to 1.434	No	ns	>0.9999
Hypoxanthine:12 vs. Fructose-1-6-bisphosphate:1.5	1.085	-0.6900 to 2.861	No	ns	0.9763
Hypoxanthine:12 vs. Fructose-1-6-bisphosphate:3	0.9284	-0.8428 to 2.700	No	ns	0.9993
Hypoxanthine:12 vs. Fructose-1-6-bisphosphate:6	0.4853	-1.286 to 2.256	No	ns	>0.9999
Hypoxanthine:12 vs. Fructose-1-6-bisphosphate:9	0.005599	-1.766 to 1.777	No	ns	>0.9999
Hypoxanthine:12 vs. Fructose-1-6-bisphosphate:12	-0.1981	-1.809 to 1.413	No	ns	>0.9999
Hypoxanthine:12 vs. Fructose 6-phosphate:1.5	1.312	-0.4632 to 3.087	No	ns	0.7018
Hypoxanthine:12 vs. Fructose 6-phosphate:3	1.155	-0.6159 to 2.926	No	ns	0.9304
Hypoxanthine:12 vs. Fructose 6-phosphate:6	0.7121	-1.059 to 2.483	No	ns	>0.9999
Hypoxanthine:12 vs. Fructose 6-phosphate:9	0.2324	-1.539 to 2.004	No	ns	>0.9999
Hypoxanthine:12 vs. Fructose 6-phosphate:12	0.02873	-1.583 to 1.640	No	ns	>0.9999
Hypoxanthine:12 vs. 3-phosphoglycerate:1.5	1.432	-0.3432 to 3.207	No	ns	0.4535
Hypoxanthine:12 vs. 3-phosphoglycerate:3	1.275	-0.4960 to 3.046	No	ns	0.7661
Hypoxanthine:12 vs. 3-phosphoglycerate:6	0.8321	-0.9391 to 2.603	No	ns	>0.9999
Hypoxanthine:12 vs. 3-phosphoglycerate:9	0.3524	-1.419 to 2.124	No	ns	>0.9999
Hypoxanthine:12 vs. 3-phosphoglycerate:12	0.1487	-1.463 to 1.760	No	ns	>0.9999
Hypoxanthine:12 vs. Phosphoenolpyruvate:1.5	1.453	-0.3220 to 3.229	No	ns	0.4113
Hypoxanthine:12 vs. Phosphoenolpyruvate:3	1.296	-0.4747 to 3.068	No	ns	0.7264
Hypoxanthine:12 vs. Phosphoenolpyruvate:6	0.8533	-0.9179 to 2.625	No	ns	>0.9999
Hypoxanthine:12 vs. Phosphoenolpyruvate:9	0.3736	-1.398 to 2.145	No	ns	>0.9999
Hypoxanthine:12 vs. Phosphoenolpyruvate:12	0.17	-1.441 to 1.781	No	ns	>0.9999
Hypoxanthine:12 vs. 2_3-BPG:1.5	0.8243	-0.9511 to 2.600	No	ns	>0.9999
Hypoxanthine:12 vs. 2_3-BPG:3	0.6674	-1.104 to 2.439	No	ns	>0.9999
Hypoxanthine:12 vs. 2_3-BPG:6	0.2242	-1.547 to 1.995	No	ns	>0.9999
Hypoxanthine:12 vs. 2_3-BPG:9	-0.2554	-2.027 to 1.516	No	ns	>0.9999
Hypoxanthine:12 vs. 2_3-BPG:12	-0.4591	-2.070 to 1.152	No	ns	>0.9999
Hypoxanthine:12 vs. Arginino-succinate:1.5	0.9509	-0.8244 to 2.726	No	ns	0.9988
Hypoxanthine:12 vs. Arginino-succinate:3	0.794	-0.9772 to 2.565	No	ns	>0.9999
Hypoxanthine:12 vs. Arginino-succinate:6	0.3509	-1.420 to 2.122	No	ns	>0.9999
Hypoxanthine:12 vs. Arginino-succinate:9	-0.1288	-1.900 to 1.642	No	ns	>0.9999
Hypoxanthine:12 vs. Arginino-succinate:12	-0.3325	-1.944 to 1.279	No	ns	>0.9999
Hypoxanthine:12 vs. 3-Phosphoserine:1.5	1.123	-0.6519 to 2.899	No	ns	0.9567
Hypoxanthine:12 vs. 3-Phosphoserine:3	0.9665	-0.8047 to 2.738	No	ns	0.998
Hypoxanthine:12 vs. 3-Phosphoserine:6	0.5234	-1.248 to 2.295	No	ns	>0.9999
Hypoxanthine:12 vs. 3-Phosphoserine:9	0.04369	-1.728 to 1.815	No	ns	>0.9999
Hypoxanthine:12 vs. 3-Phosphoserine:12	-0.16	-1.771 to 1.451	No	ns	>0.9999
Hypoxanthine:12 vs. Myo-inositol:1.5	2.223	0.4481 to 3.999	Yes	***	0.0007
Hypoxanthine:12 vs. Myo-inositol:3	2.067	0.2953 to 3.838	Yes	**	0.0034
Hypoxanthine:12 vs. Myo-inositol:6	1.623	-0.1478 to 3.395	No	ns	0.1505
Hypoxanthine:12 vs. Myo-inositol:9	1.144	-0.6275 to 2.915	No	ns	0.9403
Hypoxanthine:12 vs. Myo-inositol:12	0.94	-0.6713 to 2.551	No	ns	0.9907
Hypoxanthine:12 vs. Cyclic-AMP:1.5	0.09044	-1.685 to 1.866	No	ns	>0.9999
Hypoxanthine:12 vs. Cyclic-AMP:3	-0.06644	-1.838 to 1.705	No	ns	>0.9999
Hypoxanthine:12 vs. Cyclic-AMP:6	-0.5096	-2.281 to 1.262	No	ns	>0.9999
Hypoxanthine:12 vs. Cyclic-AMP:9	-0.9893	-2.760 to 0.7819	No	ns	0.9965
Hypoxanthine:12 vs. Cyclic-AMP:12	-1.193	-2.804 to 0.4183	No	ns	0.6973
CDP:1.5 vs. CDP:3	-0.1569	-0.9023 to 0.5885	No	ns	>0.9999
CDP:1.5 vs. CDP:6	-0.6	-1.345 to 0.1453	No	ns	0.4594
CDP:1.5 vs. CDP:9	-1.08	-1.825 to -0.3343	Yes	****	<0.0001
CDP:1.5 vs. CDP:12	-1.283	-2.029 to -0.5380	Yes	****	<0.0001
CDP:1.5 vs. UDP:1.5	0.1957	-1.416 to 1.807	No	ns	>0.9999
CDP:1.5 vs. UDP:3	0.03883	-1.737 to 1.814	No	ns	>0.9999
CDP:1.5 vs. UDP:6	-0.4043	-2.180 to 1.371	No	ns	>0.9999
CDP:1.5 vs. UDP:9	-0.884	-2.659 to 0.8913	No	ns	0.9999
CDP:1.5 vs. UDP:12	-1.088	-2.863 to 0.6876	No	ns	0.9753
CDP:1.5 vs. GDP:1.5	-0.03781	-1.649 to 1.573	No	ns	>0.9999
CDP:1.5 vs. GDP:3	-0.1947	-1.970 to 1.581	No	ns	>0.9999
CDP:1.5 vs. GDP:6	-0.6379	-2.413 to 1.137	No	ns	>0.9999
CDP:1.5 vs. GDP:9	-1.118	-2.893 to 0.6578	No	ns	0.9603
CDP:1.5 vs. GDP:12	-1.321	-3.097 to 0.4541	No	ns	0.6837
CDP:1.5 vs. CTP:1.5	0.01571	-1.596 to 1.627	No	ns	>0.9999
CDP:1.5 vs. CTP:3	-0.1412	-1.917 to 1.634	No	ns	>0.9999
CDP:1.5 vs. CTP:6	-0.5843	-2.360 to 1.191	No	ns	>0.9999
CDP:1.5 vs. CTP:9	-1.064	-2.839 to 0.7113	No	ns	0.9838
CDP:1.5 vs. CTP:12	-1.268	-3.043 to 0.5076	No	ns	0.7847
CDP:1.5 vs. GTP:1.5	0.01518	-1.596 to 1.626	No	ns	>0.9999
CDP:1.5 vs. GTP:3	-0.1417	-1.917 to 1.634	No	ns	>0.9999
CDP:1.5 vs. GTP:6	-0.5849	-2.360 to 1.190	No	ns	>0.9999
CDP:1.5 vs. GTP:9	-1.065	-2.840 to 0.7108	No	ns	0.9836
CDP:1.5 vs. GTP:12	-1.268	-3.044 to 0.5071	No	ns	0.7838
CDP:1.5 vs. Inosine:1.5	-0.02711	-1.638 to 1.584	No	ns	>0.9999
CDP:1.5 vs. Inosine:3	-0.184	-1.959 to 1.591	No	ns	>0.9999
CDP:1.5 vs. Inosine:6	-0.6272	-2.403 to 1.148	No	ns	>0.9999
CDP:1.5 vs. Inosine:9	-1.107	-2.882 to 0.6685	No	ns	0.9663
CDP:1.5 vs. Inosine:12	-1.311	-3.086 to 0.4648	No	ns	0.705
CDP:1.5 vs. Guanosine:1.5	-0.05662	-1.668 to 1.555	No	ns	>0.9999
CDP:1.5 vs. Guanosine:3	-0.2135	-1.989 to 1.562	No	ns	>0.9999
CDP:1.5 vs. Guanosine:6	-0.6567	-2.432 to 1.119	No	ns	>0.9999
CDP:1.5 vs. Guanosine:9	-1.136	-2.912 to 0.6390	No	ns	0.9479
CDP:1.5 vs. Guanosine:12	-1.34	-3.115 to 0.4353	No	ns	0.6454
CDP:1.5 vs. Gluconolactano-6-phosphate:1.5	0.9557	-0.6556 to 2.567	No	ns	0.9868
CDP:1.5 vs. Gluconolactano-6-phosphate:3	0.7988	-0.9765 to 2.574	No	ns	>0.9999
CDP:1.5 vs. Gluconolactano-6-phosphate:6	0.3557	-1.420 to 2.131	No	ns	>0.9999
CDP:1.5 vs. Gluconolactano-6-phosphate:9	-0.124	-1.899 to 1.651	No	ns	>0.9999
CDP:1.5 vs. Gluconolactano-6-phosphate:12	-0.3277	-2.103 to 1.448	No	ns	>0.9999
CDP:1.5 vs. 6-phospho-D-gluconate:1.5	-0.1417	-1.753 to 1.470	No	ns	>0.9999
CDP:1.5 vs. 6-phospho-D-gluconate:3	-0.2985	-2.074 to 1.477	No	ns	>0.9999
CDP:1.5 vs. 6-phospho-D-gluconate:6	-0.7417	-2.517 to 1.034	No	ns	>0.9999
CDP:1.5 vs. 6-phospho-D-gluconate:9	-1.221	-2.997 to 0.5540	No	ns	0.8578
CDP:1.5 vs. 6-phospho-D-gluconate:12	-1.425	-3.200 to 0.3503	No	ns	0.4678
CDP:1.5 vs. Ribose-5-phosphate:1.5	-0.1843	-1.796 to 1.427	No	ns	>0.9999
CDP:1.5 vs. Ribose-5-phosphate:3	-0.3412	-2.117 to 1.434	No	ns	>0.9999
CDP:1.5 vs. Ribose-5-phosphate:6	-0.7843	-2.560 to 0.9910	No	ns	>0.9999
CDP:1.5 vs. Ribose-5-phosphate:9	-1.264	-3.039 to 0.5113	No	ns	0.7911
CDP:1.5 vs. Ribose-5-phosphate:12	-1.468	-3.243 to 0.3076	No	ns	0.3838
CDP:1.5 vs. Sedoheptulose 7-Phosphate:3	-1.05	-2.880 to 0.7800	No	ns	0.9935
CDP:1.5 vs. Sedoheptulose 7-Phosphate:6	-1.493	-3.323 to 0.3368	No	ns	0.4206
CDP:1.5 vs. Sedoheptulose 7-Phosphate:9	-1.973	-3.803 to -0.1429	Yes	*	0.0152
CDP:1.5 vs. Sedoheptulose 7-Phosphate:12	-2.177	-4.007 to -0.3466	Yes	**	0.0023
CDP:1.5 vs. sedoheptulose-1,7-biphosphate:1.5	-0.3202	-1.932 to 1.291	No	ns	>0.9999
CDP:1.5 vs. sedoheptulose-1,7-biphosphate:3	-0.4771	-2.252 to 1.298	No	ns	>0.9999
CDP:1.5 vs. sedoheptulose-1,7-biphosphate:6	-0.9203	-2.696 to 0.8550	No	ns	0.9995
CDP:1.5 vs. sedoheptulose-1,7-biphosphate:9	-1.4	-3.175 to 0.3754	No	ns	0.5197
CDP:1.5 vs. sedoheptulose-1,7-biphosphate:12	-1.604	-3.379 to 0.1717	No	ns	0.1759
CDP:1.5 vs. Octoluse Bisphosphate:1.5	-1.016	-2.628 to 0.5950	No	ns	0.959
CDP:1.5 vs. Octoluse Bisphosphate:3	-1.173	-2.949 to 0.6022	No	ns	0.916
CDP:1.5 vs. Octoluse Bisphosphate:6	-1.616	-3.392 to 0.1590	No	ns	0.1618
CDP:1.5 vs. Octoluse Bisphosphate:9	-2.096	-3.871 to -0.3207	Yes	**	0.0027
CDP:1.5 vs. Octoluse Bisphosphate:12	-2.3	-4.075 to -0.5244	Yes	***	0.0003
CDP:1.5 vs. Octoluse-8-P:1.5	-0.4018	-2.013 to 1.210	No	ns	>0.9999
CDP:1.5 vs. Octoluse-8-P:3	-0.5587	-2.334 to 1.217	No	ns	>0.9999
CDP:1.5 vs. Octoluse-8-P:6	-1.002	-2.777 to 0.7735	No	ns	0.9956
CDP:1.5 vs. Octoluse-8-P:9	-1.481	-3.257 to 0.2939	No	ns	0.3582
CDP:1.5 vs. Octoluse-8-P:12	-1.685	-3.461 to 0.09016	No	ns	0.1001
CDP:1.5 vs. Fructose-1-6-bisphosphate:1.5	-0.4224	-2.034 to 1.189	No	ns	>0.9999
CDP:1.5 vs. Fructose-1-6-bisphosphate:3	-0.5793	-2.355 to 1.196	No	ns	>0.9999
CDP:1.5 vs. Fructose-1-6-bisphosphate:6	-1.022	-2.798 to 0.7529	No	ns	0.9929
CDP:1.5 vs. Fructose-1-6-bisphosphate:9	-1.502	-3.277 to 0.2732	No	ns	0.3217
CDP:1.5 vs. Fructose-1-6-bisphosphate:12	-1.706	-3.481 to 0.06955	No	ns	0.0859
CDP:1.5 vs. Fructose 6-phosphate:1.5	-0.1956	-1.807 to 1.416	No	ns	>0.9999
CDP:1.5 vs. Fructose 6-phosphate:3	-0.3524	-2.128 to 1.423	No	ns	>0.9999
CDP:1.5 vs. Fructose 6-phosphate:6	-0.7956	-2.571 to 0.9797	No	ns	>0.9999
CDP:1.5 vs. Fructose 6-phosphate:9	-1.275	-3.051 to 0.5001	No	ns	0.7714
CDP:1.5 vs. Fructose 6-phosphate:12	-1.479	-3.254 to 0.2964	No	ns	0.3628
CDP:1.5 vs. 3-phosphoglycerate:1.5	-0.07557	-1.687 to 1.536	No	ns	>0.9999
CDP:1.5 vs. 3-phosphoglycerate:3	-0.2325	-2.008 to 1.543	No	ns	>0.9999
CDP:1.5 vs. 3-phosphoglycerate:6	-0.6756	-2.451 to 1.100	No	ns	>0.9999
CDP:1.5 vs. 3-phosphoglycerate:9	-1.155	-2.931 to 0.6200	No	ns	0.9328
CDP:1.5 vs. 3-phosphoglycerate:12	-1.359	-3.134 to 0.4164	No	ns	0.6059
CDP:1.5 vs. Phosphoenolpyruvate:1.5	-0.05433	-1.666 to 1.557	No	ns	>0.9999
CDP:1.5 vs. Phosphoenolpyruvate:3	-0.2112	-1.987 to 1.564	No	ns	>0.9999
CDP:1.5 vs. Phosphoenolpyruvate:6	-0.6544	-2.430 to 1.121	No	ns	>0.9999
CDP:1.5 vs. Phosphoenolpyruvate:9	-1.134	-2.909 to 0.6413	No	ns	0.9496
CDP:1.5 vs. Phosphoenolpyruvate:12	-1.338	-3.113 to 0.4376	No	ns	0.6501
CDP:1.5 vs. 2_3-BPG:1.5	-0.6834	-2.295 to 0.9279	No	ns	>0.9999
CDP:1.5 vs. 2_3-BPG:3	-0.8403	-2.616 to 0.9351	No	ns	>0.9999
CDP:1.5 vs. 2_3-BPG:6	-1.283	-3.059 to 0.4919	No	ns	0.7566
CDP:1.5 vs. 2_3-BPG:9	-1.763	-3.538 to 0.01222	No	ns	0.0551
CDP:1.5 vs. 2_3-BPG:12	-1.967	-3.742 to -0.1915	Yes	**	0.0094
CDP:1.5 vs. Arginino-succinate:1.5	-0.5568	-2.168 to 1.055	No	ns	>0.9999
CDP:1.5 vs. Arginino-succinate:3	-0.7137	-2.489 to 1.062	No	ns	>0.9999
CDP:1.5 vs. Arginino-succinate:6	-1.157	-2.932 to 0.6185	No	ns	0.9315
CDP:1.5 vs. Arginino-succinate:9	-1.637	-3.412 to 0.1388	No	ns	0.1413
CDP:1.5 vs. Arginino-succinate:12	-1.84	-3.616 to -0.06485	Yes	*	0.0292
CDP:1.5 vs. 3-Phosphoserine:1.5	-0.3843	-1.996 to 1.227	No	ns	>0.9999
CDP:1.5 vs. 3-Phosphoserine:3	-0.5412	-2.317 to 1.234	No	ns	>0.9999
CDP:1.5 vs. 3-Phosphoserine:6	-0.9843	-2.760 to 0.7910	No	ns	0.9971
CDP:1.5 vs. 3-Phosphoserine:9	-1.464	-3.239 to 0.3113	No	ns	0.3908
CDP:1.5 vs. 3-Phosphoserine:12	-1.668	-3.443 to 0.1076	No	ns	0.1136
CDP:1.5 vs. Myo-inositol:1.5	0.7157	-0.8956 to 2.327	No	ns	>0.9999
CDP:1.5 vs. Myo-inositol:3	0.5588	-1.217 to 2.334	No	ns	>0.9999
CDP:1.5 vs. Myo-inositol:6	0.1157	-1.660 to 1.891	No	ns	>0.9999
CDP:1.5 vs. Myo-inositol:9	-0.364	-2.139 to 1.411	No	ns	>0.9999
CDP:1.5 vs. Myo-inositol:12	-0.5677	-2.343 to 1.208	No	ns	>0.9999
CDP:1.5 vs. Cyclic-AMP:1.5	-1.417	-3.029 to 0.1940	No	ns	0.2292
CDP:1.5 vs. Cyclic-AMP:3	-1.574	-3.349 to 0.2012	No	ns	0.2122
CDP:1.5 vs. Cyclic-AMP:6	-2.017	-3.793 to -0.2420	Yes	**	0.0058
CDP:1.5 vs. Cyclic-AMP:9	-2.497	-4.272 to -0.7216	Yes	****	<0.0001
CDP:1.5 vs. Cyclic-AMP:12	-2.701	-4.476 to -0.9253	Yes	****	<0.0001
CDP:3 vs. CDP:6	-0.4432	-1.179 to 0.2923	No	ns	0.982
CDP:3 vs. CDP:9	-0.9228	-1.658 to -0.1874	Yes	***	0.0007
CDP:3 vs. CDP:12	-1.127	-1.862 to -0.3911	Yes	****	<0.0001
CDP:3 vs. UDP:1.5	0.3526	-1.423 to 2.128	No	ns	>0.9999
CDP:3 vs. UDP:3	0.1957	-1.416 to 1.807	No	ns	>0.9999
CDP:3 vs. UDP:6	-0.2475	-2.019 to 1.524	No	ns	>0.9999
CDP:3 vs. UDP:9	-0.7271	-2.498 to 1.044	No	ns	>0.9999
CDP:3 vs. UDP:12	-0.9308	-2.702 to 0.8404	No	ns	0.9993
CDP:3 vs. GDP:1.5	0.1191	-1.656 to 1.894	No	ns	>0.9999
CDP:3 vs. GDP:3	-0.03781	-1.649 to 1.573	No	ns	>0.9999
CDP:3 vs. GDP:6	-0.481	-2.252 to 1.290	No	ns	>0.9999
CDP:3 vs. GDP:9	-0.9606	-2.732 to 0.8106	No	ns	0.9983
CDP:3 vs. GDP:12	-1.164	-2.936 to 0.6069	No	ns	0.922
CDP:3 vs. CTP:1.5	0.1726	-1.603 to 1.948	No	ns	>0.9999
CDP:3 vs. CTP:3	0.01571	-1.596 to 1.627	No	ns	>0.9999
CDP:3 vs. CTP:6	-0.4275	-2.199 to 1.344	No	ns	>0.9999
CDP:3 vs. CTP:9	-0.9071	-2.678 to 0.8641	No	ns	0.9997
CDP:3 vs. CTP:12	-1.111	-2.882 to 0.6604	No	ns	0.9627
CDP:3 vs. GTP:1.5	0.1721	-1.603 to 1.947	No	ns	>0.9999
CDP:3 vs. GTP:3	0.01518	-1.596 to 1.626	No	ns	>0.9999
CDP:3 vs. GTP:6	-0.428	-2.199 to 1.343	No	ns	>0.9999
CDP:3 vs. GTP:9	-0.9077	-2.679 to 0.8635	No	ns	0.9997
CDP:3 vs. GTP:12	-1.111	-2.883 to 0.6599	No	ns	0.9624
CDP:3 vs. Inosine:1.5	0.1298	-1.646 to 1.905	No	ns	>0.9999
CDP:3 vs. Inosine:3	-0.02711	-1.638 to 1.584	No	ns	>0.9999
CDP:3 vs. Inosine:6	-0.4703	-2.241 to 1.301	No	ns	>0.9999
CDP:3 vs. Inosine:9	-0.95	-2.721 to 0.8213	No	ns	0.9987
CDP:3 vs. Inosine:12	-1.154	-2.925 to 0.6176	No	ns	0.9319
CDP:3 vs. Guanosine:1.5	0.1003	-1.675 to 1.876	No	ns	>0.9999
CDP:3 vs. Guanosine:3	-0.05662	-1.668 to 1.555	No	ns	>0.9999
CDP:3 vs. Guanosine:6	-0.4998	-2.271 to 1.271	No	ns	>0.9999
CDP:3 vs. Guanosine:9	-0.9795	-2.751 to 0.7917	No	ns	0.9973
CDP:3 vs. Guanosine:12	-1.183	-2.954 to 0.5881	No	ns	0.9024
CDP:3 vs. Gluconolactano-6-phosphate:1.5	1.113	-0.6628 to 2.888	No	ns	0.9632
CDP:3 vs. Gluconolactano-6-phosphate:3	0.9557	-0.6556 to 2.567	No	ns	0.9868
CDP:3 vs. Gluconolactano-6-phosphate:6	0.5125	-1.259 to 2.284	No	ns	>0.9999
CDP:3 vs. Gluconolactano-6-phosphate:9	0.03287	-1.738 to 1.804	No	ns	>0.9999
CDP:3 vs. Gluconolactano-6-phosphate:12	-0.1708	-1.942 to 1.600	No	ns	>0.9999
CDP:3 vs. 6-phospho-D-gluconate:1.5	0.01522	-1.760 to 1.791	No	ns	>0.9999
CDP:3 vs. 6-phospho-D-gluconate:3	-0.1417	-1.753 to 1.470	No	ns	>0.9999
CDP:3 vs. 6-phospho-D-gluconate:6	-0.5848	-2.356 to 1.186	No	ns	>0.9999
CDP:3 vs. 6-phospho-D-gluconate:9	-1.065	-2.836 to 0.7067	No	ns	0.9829
CDP:3 vs. 6-phospho-D-gluconate:12	-1.268	-3.039 to 0.5030	No	ns	0.7787
CDP:3 vs. Ribose-5-phosphate:1.5	-0.02741	-1.803 to 1.748	No	ns	>0.9999
CDP:3 vs. Ribose-5-phosphate:3	-0.1843	-1.796 to 1.427	No	ns	>0.9999
CDP:3 vs. Ribose-5-phosphate:6	-0.6275	-2.399 to 1.144	No	ns	>0.9999
CDP:3 vs. Ribose-5-phosphate:9	-1.107	-2.878 to 0.6641	No	ns	0.9648
CDP:3 vs. Ribose-5-phosphate:12	-1.311	-3.082 to 0.4604	No	ns	0.6983
CDP:3 vs. Sedoheptulose 7-Phosphate:3	-0.8933	-2.606 to 0.8199	No	ns	0.9994
CDP:3 vs. Sedoheptulose 7-Phosphate:6	-1.336	-3.201 to 0.5279	No	ns	0.776
CDP:3 vs. Sedoheptulose 7-Phosphate:9	-1.816	-3.680 to 0.04822	No	ns	0.0718
CDP:3 vs. Sedoheptulose 7-Phosphate:12	-2.02	-3.884 to -0.1555	Yes	*	0.014
CDP:3 vs. sedoheptulose-1,7-biphosphate:1.5	-0.1634	-1.939 to 1.612	No	ns	>0.9999
CDP:3 vs. sedoheptulose-1,7-biphosphate:3	-0.3202	-1.932 to 1.291	No	ns	>0.9999
CDP:3 vs. sedoheptulose-1,7-biphosphate:6	-0.7634	-2.535 to 1.008	No	ns	>0.9999
CDP:3 vs. sedoheptulose-1,7-biphosphate:9	-1.243	-3.014 to 0.5281	No	ns	0.8209
CDP:3 vs. sedoheptulose-1,7-biphosphate:12	-1.447	-3.218 to 0.3244	No	ns	0.4176
CDP:3 vs. Octoluse Bisphosphate:1.5	-0.8594	-2.635 to 0.9159	No	ns	>0.9999
CDP:3 vs. Octoluse Bisphosphate:3	-1.016	-2.628 to 0.5950	No	ns	0.959
CDP:3 vs. Octoluse Bisphosphate:6	-1.459	-3.231 to 0.3117	No	ns	0.393
CDP:3 vs. Octoluse Bisphosphate:9	-1.939	-3.710 to -0.1679	Yes	*	0.0116
CDP:3 vs. Octoluse Bisphosphate:12	-2.143	-3.914 to -0.3716	Yes	**	0.0016
CDP:3 vs. Octoluse-8-P:1.5	-0.2449	-2.020 to 1.530	No	ns	>0.9999
CDP:3 vs. Octoluse-8-P:3	-0.4018	-2.013 to 1.210	No	ns	>0.9999
CDP:3 vs. Octoluse-8-P:6	-0.8449	-2.616 to 0.9263	No	ns	>0.9999
CDP:3 vs. Octoluse-8-P:9	-1.325	-3.096 to 0.4466	No	ns	0.6706
CDP:3 vs. Octoluse-8-P:12	-1.528	-3.300 to 0.2429	No	ns	0.2728
CDP:3 vs. Fructose-1-6-bisphosphate:1.5	-0.2655	-2.041 to 1.510	No	ns	>0.9999
CDP:3 vs. Fructose-1-6-bisphosphate:3	-0.4224	-2.034 to 1.189	No	ns	>0.9999
CDP:3 vs. Fructose-1-6-bisphosphate:6	-0.8655	-2.637 to 0.9057	No	ns	>0.9999
CDP:3 vs. Fructose-1-6-bisphosphate:9	-1.345	-3.116 to 0.4260	No	ns	0.6281
CDP:3 vs. Fructose-1-6-bisphosphate:12	-1.549	-3.320 to 0.2223	No	ns	0.2419
CDP:3 vs. Fructose 6-phosphate:1.5	-0.03868	-1.814 to 1.737	No	ns	>0.9999
CDP:3 vs. Fructose 6-phosphate:3	-0.1956	-1.807 to 1.416	No	ns	>0.9999
CDP:3 vs. Fructose 6-phosphate:6	-0.6387	-2.410 to 1.132	No	ns	>0.9999
CDP:3 vs. Fructose 6-phosphate:9	-1.118	-2.890 to 0.6528	No	ns	0.9582
CDP:3 vs. Fructose 6-phosphate:12	-1.322	-3.093 to 0.4491	No	ns	0.6757
CDP:3 vs. 3-phosphoglycerate:1.5	0.08131	-1.694 to 1.857	No	ns	>0.9999
CDP:3 vs. 3-phosphoglycerate:3	-0.07557	-1.687 to 1.536	No	ns	>0.9999
CDP:3 vs. 3-phosphoglycerate:6	-0.5187	-2.290 to 1.252	No	ns	>0.9999
CDP:3 vs. 3-phosphoglycerate:9	-0.9984	-2.770 to 0.7728	No	ns	0.9957
CDP:3 vs. 3-phosphoglycerate:12	-1.202	-2.973 to 0.5691	No	ns	0.8798
CDP:3 vs. Phosphoenolpyruvate:1.5	0.1025	-1.673 to 1.878	No	ns	>0.9999
CDP:3 vs. Phosphoenolpyruvate:3	-0.05433	-1.666 to 1.557	No	ns	>0.9999
CDP:3 vs. Phosphoenolpyruvate:6	-0.4975	-2.269 to 1.274	No	ns	>0.9999
CDP:3 vs. Phosphoenolpyruvate:9	-0.9772	-2.748 to 0.7940	No	ns	0.9974
CDP:3 vs. Phosphoenolpyruvate:12	-1.181	-2.952 to 0.5903	No	ns	0.905
CDP:3 vs. 2_3-BPG:1.5	-0.5265	-2.302 to 1.249	No	ns	>0.9999
CDP:3 vs. 2_3-BPG:3	-0.6834	-2.295 to 0.9279	No	ns	>0.9999
CDP:3 vs. 2_3-BPG:6	-1.127	-2.898 to 0.6446	No	ns	0.9529
CDP:3 vs. 2_3-BPG:9	-1.606	-3.377 to 0.1650	No	ns	0.1688
CDP:3 vs. 2_3-BPG:12	-1.81	-3.581 to -0.03874	Yes	*	0.0363
CDP:3 vs. Arginino-succinate:1.5	-0.3999	-2.175 to 1.375	No	ns	>0.9999
CDP:3 vs. Arginino-succinate:3	-0.5568	-2.168 to 1.055	No	ns	>0.9999
CDP:3 vs. Arginino-succinate:6	-1	-2.771 to 0.7712	No	ns	0.9955
CDP:3 vs. Arginino-succinate:9	-1.48	-3.251 to 0.2916	No	ns	0.3553
CDP:3 vs. Arginino-succinate:12	-1.683	-3.455 to 0.08788	No	ns	0.0986
CDP:3 vs. 3-Phosphoserine:1.5	-0.2274	-2.003 to 1.548	No	ns	>0.9999
CDP:3 vs. 3-Phosphoserine:3	-0.3843	-1.996 to 1.227	No	ns	>0.9999
CDP:3 vs. 3-Phosphoserine:6	-0.8275	-2.599 to 0.9437	No	ns	>0.9999
CDP:3 vs. 3-Phosphoserine:9	-1.307	-3.078 to 0.4641	No	ns	0.7056
CDP:3 vs. 3-Phosphoserine:12	-1.511	-3.282 to 0.2604	No	ns	0.301
CDP:3 vs. Myo-inositol:1.5	0.8726	-0.9028 to 2.648	No	ns	>0.9999
CDP:3 vs. Myo-inositol:3	0.7157	-0.8956 to 2.327	No	ns	>0.9999
CDP:3 vs. Myo-inositol:6	0.2725	-1.499 to 2.044	No	ns	>0.9999
CDP:3 vs. Myo-inositol:9	-0.2071	-1.978 to 1.564	No	ns	>0.9999
CDP:3 vs. Myo-inositol:12	-0.4108	-2.182 to 1.360	No	ns	>0.9999
CDP:3 vs. Cyclic-AMP:1.5	-1.26	-3.036 to 0.5150	No	ns	0.7973
CDP:3 vs. Cyclic-AMP:3	-1.417	-3.029 to 0.1940	No	ns	0.2292
CDP:3 vs. Cyclic-AMP:6	-1.86	-3.632 to -0.08923	Yes	*	0.0236
CDP:3 vs. Cyclic-AMP:9	-2.34	-4.111 to -0.5689	Yes	***	0.0002
CDP:3 vs. Cyclic-AMP:12	-2.544	-4.315 to -0.7726	Yes	****	<0.0001
CDP:6 vs. CDP:9	-0.4797	-1.215 to 0.2558	No	ns	0.9305
CDP:6 vs. CDP:12	-0.6834	-1.419 to 0.05209	No	ns	0.1291
CDP:6 vs. UDP:1.5	0.7958	-0.9796 to 2.571	No	ns	>0.9999
CDP:6 vs. UDP:3	0.6389	-1.132 to 2.410	No	ns	>0.9999
CDP:6 vs. UDP:6	0.1957	-1.416 to 1.807	No	ns	>0.9999
CDP:6 vs. UDP:9	-0.284	-2.055 to 1.487	No	ns	>0.9999
CDP:6 vs. UDP:12	-0.4877	-2.259 to 1.284	No	ns	>0.9999
CDP:6 vs. GDP:1.5	0.5622	-1.213 to 2.338	No	ns	>0.9999
CDP:6 vs. GDP:3	0.4054	-1.366 to 2.177	No	ns	>0.9999
CDP:6 vs. GDP:6	-0.03781	-1.649 to 1.573	No	ns	>0.9999
CDP:6 vs. GDP:9	-0.5175	-2.289 to 1.254	No	ns	>0.9999
CDP:6 vs. GDP:12	-0.7212	-2.492 to 1.050	No	ns	>0.9999
CDP:6 vs. CTP:1.5	0.6158	-1.160 to 2.391	No	ns	>0.9999
CDP:6 vs. CTP:3	0.4589	-1.312 to 2.230	No	ns	>0.9999
CDP:6 vs. CTP:6	0.01571	-1.596 to 1.627	No	ns	>0.9999
CDP:6 vs. CTP:9	-0.464	-2.235 to 1.307	No	ns	>0.9999
CDP:6 vs. CTP:12	-0.6677	-2.439 to 1.104	No	ns	>0.9999
CDP:6 vs. GTP:1.5	0.6152	-1.160 to 2.391	No	ns	>0.9999
CDP:6 vs. GTP:3	0.4584	-1.313 to 2.230	No	ns	>0.9999
CDP:6 vs. GTP:6	0.01518	-1.596 to 1.626	No	ns	>0.9999
CDP:6 vs. GTP:9	-0.4645	-2.236 to 1.307	No	ns	>0.9999
CDP:6 vs. GTP:12	-0.6682	-2.439 to 1.103	No	ns	>0.9999
CDP:6 vs. Inosine:1.5	0.5729	-1.202 to 2.348	No	ns	>0.9999
CDP:6 vs. Inosine:3	0.4161	-1.355 to 2.187	No	ns	>0.9999
CDP:6 vs. Inosine:6	-0.02711	-1.638 to 1.584	No	ns	>0.9999
CDP:6 vs. Inosine:9	-0.5068	-2.278 to 1.264	No	ns	>0.9999
CDP:6 vs. Inosine:12	-0.7105	-2.482 to 1.061	No	ns	>0.9999
CDP:6 vs. Guanosine:1.5	0.5434	-1.232 to 2.319	No	ns	>0.9999
CDP:6 vs. Guanosine:3	0.3866	-1.385 to 2.158	No	ns	>0.9999
CDP:6 vs. Guanosine:6	-0.05662	-1.668 to 1.555	No	ns	>0.9999
CDP:6 vs. Guanosine:9	-0.5363	-2.307 to 1.235	No	ns	>0.9999
CDP:6 vs. Guanosine:12	-0.74	-2.511 to 1.031	No	ns	>0.9999
CDP:6 vs. Gluconolactano-6-phosphate:1.5	1.556	-0.2196 to 3.331	No	ns	0.2373
CDP:6 vs. Gluconolactano-6-phosphate:3	1.399	-0.3723 to 3.170	No	ns	0.5152
CDP:6 vs. Gluconolactano-6-phosphate:6	0.9557	-0.6556 to 2.567	No	ns	0.9868
CDP:6 vs. Gluconolactano-6-phosphate:9	0.476	-1.295 to 2.247	No	ns	>0.9999
CDP:6 vs. Gluconolactano-6-phosphate:12	0.2723	-1.499 to 2.044	No	ns	>0.9999
CDP:6 vs. 6-phospho-D-gluconate:1.5	0.4584	-1.317 to 2.234	No	ns	>0.9999
CDP:6 vs. 6-phospho-D-gluconate:3	0.3015	-1.470 to 2.073	No	ns	>0.9999
CDP:6 vs. 6-phospho-D-gluconate:6	-0.1417	-1.753 to 1.470	No	ns	>0.9999
CDP:6 vs. 6-phospho-D-gluconate:9	-0.6213	-2.393 to 1.150	No	ns	>0.9999
CDP:6 vs. 6-phospho-D-gluconate:12	-0.825	-2.596 to 0.9462	No	ns	>0.9999
CDP:6 vs. Ribose-5-phosphate:1.5	0.4158	-1.360 to 2.191	No	ns	>0.9999
CDP:6 vs. Ribose-5-phosphate:3	0.2589	-1.512 to 2.030	No	ns	>0.9999
CDP:6 vs. Ribose-5-phosphate:6	-0.1843	-1.796 to 1.427	No	ns	>0.9999
CDP:6 vs. Ribose-5-phosphate:9	-0.664	-2.435 to 1.107	No	ns	>0.9999
CDP:6 vs. Ribose-5-phosphate:12	-0.8677	-2.639 to 0.9035	No	ns	>0.9999
CDP:6 vs. Sedoheptulose 7-Phosphate:3	-0.4501	-2.314 to 1.414	No	ns	>0.9999
CDP:6 vs. Sedoheptulose 7-Phosphate:6	-0.8933	-2.606 to 0.8199	No	ns	0.9994
CDP:6 vs. Sedoheptulose 7-Phosphate:9	-1.373	-3.237 to 0.4914	No	ns	0.7111
CDP:6 vs. Sedoheptulose 7-Phosphate:12	-1.577	-3.441 to 0.2877	No	ns	0.3229
CDP:6 vs. sedoheptulose-1,7-biphosphate:1.5	0.2798	-1.496 to 2.055	No	ns	>0.9999
CDP:6 vs. sedoheptulose-1,7-biphosphate:3	0.1229	-1.648 to 1.894	No	ns	>0.9999
CDP:6 vs. sedoheptulose-1,7-biphosphate:6	-0.3202	-1.932 to 1.291	No	ns	>0.9999
CDP:6 vs. sedoheptulose-1,7-biphosphate:9	-0.7999	-2.571 to 0.9713	No	ns	>0.9999
CDP:6 vs. sedoheptulose-1,7-biphosphate:12	-1.004	-2.775 to 0.7676	No	ns	0.9951
CDP:6 vs. Octoluse Bisphosphate:1.5	-0.4163	-2.192 to 1.359	No	ns	>0.9999
CDP:6 vs. Octoluse Bisphosphate:3	-0.5731	-2.344 to 1.198	No	ns	>0.9999
CDP:6 vs. Octoluse Bisphosphate:6	-1.016	-2.628 to 0.5950	No	ns	0.959
CDP:6 vs. Octoluse Bisphosphate:9	-1.496	-3.267 to 0.2752	No	ns	0.3262
CDP:6 vs. Octoluse Bisphosphate:12	-1.7	-3.471 to 0.07153	No	ns	0.0873
CDP:6 vs. Octoluse-8-P:1.5	0.1983	-1.577 to 1.974	No	ns	>0.9999
CDP:6 vs. Octoluse-8-P:3	0.04139	-1.730 to 1.813	No	ns	>0.9999
CDP:6 vs. Octoluse-8-P:6	-0.4018	-2.013 to 1.210	No	ns	>0.9999
CDP:6 vs. Octoluse-8-P:9	-0.8814	-2.653 to 0.8898	No	ns	0.9999
CDP:6 vs. Octoluse-8-P:12	-1.085	-2.856 to 0.6861	No	ns	0.9754
CDP:6 vs. Fructose-1-6-bisphosphate:1.5	0.1777	-1.598 to 1.953	No	ns	>0.9999
CDP:6 vs. Fructose-1-6-bisphosphate:3	0.02079	-1.750 to 1.792	No	ns	>0.9999
CDP:6 vs. Fructose-1-6-bisphosphate:6	-0.4224	-2.034 to 1.189	No	ns	>0.9999
CDP:6 vs. Fructose-1-6-bisphosphate:9	-0.9021	-2.673 to 0.8691	No	ns	0.9997
CDP:6 vs. Fructose-1-6-bisphosphate:12	-1.106	-2.877 to 0.6655	No	ns	0.9655
CDP:6 vs. Fructose 6-phosphate:1.5	0.4045	-1.371 to 2.180	No	ns	>0.9999
CDP:6 vs. Fructose 6-phosphate:3	0.2476	-1.524 to 2.019	No	ns	>0.9999
CDP:6 vs. Fructose 6-phosphate:6	-0.1956	-1.807 to 1.416	No	ns	>0.9999
CDP:6 vs. Fructose 6-phosphate:9	-0.6752	-2.446 to 1.096	No	ns	>0.9999
CDP:6 vs. Fructose 6-phosphate:12	-0.8789	-2.650 to 0.8923	No	ns	0.9999
CDP:6 vs. 3-phosphoglycerate:1.5	0.5245	-1.251 to 2.300	No	ns	>0.9999
CDP:6 vs. 3-phosphoglycerate:3	0.3676	-1.404 to 2.139	No	ns	>0.9999
CDP:6 vs. 3-phosphoglycerate:6	-0.07557	-1.687 to 1.536	No	ns	>0.9999
CDP:6 vs. 3-phosphoglycerate:9	-0.5552	-2.326 to 1.216	No	ns	>0.9999
CDP:6 vs. 3-phosphoglycerate:12	-0.7589	-2.530 to 1.012	No	ns	>0.9999
CDP:6 vs. Phosphoenolpyruvate:1.5	0.5457	-1.230 to 2.321	No	ns	>0.9999
CDP:6 vs. Phosphoenolpyruvate:3	0.3888	-1.382 to 2.160	No	ns	>0.9999
CDP:6 vs. Phosphoenolpyruvate:6	-0.05433	-1.666 to 1.557	No	ns	>0.9999
CDP:6 vs. Phosphoenolpyruvate:9	-0.534	-2.305 to 1.237	No	ns	>0.9999
CDP:6 vs. Phosphoenolpyruvate:12	-0.7377	-2.509 to 1.034	No	ns	>0.9999
CDP:6 vs. 2_3-BPG:1.5	-0.08336	-1.859 to 1.692	No	ns	>0.9999
CDP:6 vs. 2_3-BPG:3	-0.2402	-2.011 to 1.531	No	ns	>0.9999
CDP:6 vs. 2_3-BPG:6	-0.6834	-2.295 to 0.9279	No	ns	>0.9999
CDP:6 vs. 2_3-BPG:9	-1.163	-2.934 to 0.6081	No	ns	0.9232
CDP:6 vs. 2_3-BPG:12	-1.367	-3.138 to 0.4044	No	ns	0.5828
CDP:6 vs. Arginino-succinate:1.5	0.04326	-1.732 to 1.819	No	ns	>0.9999
CDP:6 vs. Arginino-succinate:3	-0.1136	-1.885 to 1.658	No	ns	>0.9999
CDP:6 vs. Arginino-succinate:6	-0.5568	-2.168 to 1.055	No	ns	>0.9999
CDP:6 vs. Arginino-succinate:9	-1.036	-2.808 to 0.7347	No	ns	0.99
CDP:6 vs. Arginino-succinate:12	-1.24	-3.011 to 0.5311	No	ns	0.8256
CDP:6 vs. 3-Phosphoserine:1.5	0.2158	-1.560 to 1.991	No	ns	>0.9999
CDP:6 vs. 3-Phosphoserine:3	0.05888	-1.712 to 1.830	No	ns	>0.9999
CDP:6 vs. 3-Phosphoserine:6	-0.3843	-1.996 to 1.227	No	ns	>0.9999
CDP:6 vs. 3-Phosphoserine:9	-0.864	-2.635 to 0.9072	No	ns	>0.9999
CDP:6 vs. 3-Phosphoserine:12	-1.068	-2.839 to 0.7035	No	ns	0.9819
CDP:6 vs. Myo-inositol:1.5	1.316	-0.4596 to 3.091	No	ns	0.6946
CDP:6 vs. Myo-inositol:3	1.159	-0.6123 to 2.930	No	ns	0.9272
CDP:6 vs. Myo-inositol:6	0.7157	-0.8956 to 2.327	No	ns	>0.9999
CDP:6 vs. Myo-inositol:9	0.236	-1.535 to 2.007	No	ns	>0.9999
CDP:6 vs. Myo-inositol:12	0.03235	-1.739 to 1.804	No	ns	>0.9999
CDP:6 vs. Cyclic-AMP:1.5	-0.8172	-2.593 to 0.9581	No	ns	>0.9999
CDP:6 vs. Cyclic-AMP:3	-0.9741	-2.745 to 0.7971	No	ns	0.9976
CDP:6 vs. Cyclic-AMP:6	-1.417	-3.029 to 0.1940	No	ns	0.2292
CDP:6 vs. Cyclic-AMP:9	-1.897	-3.668 to -0.1257	Yes	*	0.0171
CDP:6 vs. Cyclic-AMP:12	-2.101	-3.872 to -0.3294	Yes	**	0.0024
CDP:9 vs. CDP:12	-0.2037	-0.9391 to 0.5318	No	ns	>0.9999
CDP:9 vs. UDP:1.5	1.275	-0.4999 to 3.051	No	ns	0.7711
CDP:9 vs. UDP:3	1.119	-0.6526 to 2.890	No	ns	0.9581
CDP:9 vs. UDP:6	0.6754	-1.096 to 2.447	No	ns	>0.9999
CDP:9 vs. UDP:9	0.1957	-1.416 to 1.807	No	ns	>0.9999
CDP:9 vs. UDP:12	-0.007979	-1.779 to 1.763	No	ns	>0.9999
CDP:9 vs. GDP:1.5	1.042	-0.7334 to 2.817	No	ns	0.9894
CDP:9 vs. GDP:3	0.885	-0.8862 to 2.656	No	ns	0.9998
CDP:9 vs. GDP:6	0.4419	-1.329 to 2.213	No	ns	>0.9999
CDP:9 vs. GDP:9	-0.03781	-1.649 to 1.573	No	ns	>0.9999
CDP:9 vs. GDP:12	-0.2415	-2.013 to 1.530	No	ns	>0.9999
CDP:9 vs. CTP:1.5	1.095	-0.6799 to 2.871	No	ns	0.972
CDP:9 vs. CTP:3	0.9386	-0.8326 to 2.710	No	ns	0.9991
CDP:9 vs. CTP:6	0.4954	-1.276 to 2.267	No	ns	>0.9999
CDP:9 vs. CTP:9	0.01571	-1.596 to 1.627	No	ns	>0.9999
CDP:9 vs. CTP:12	-0.188	-1.959 to 1.583	No	ns	>0.9999
CDP:9 vs. GTP:1.5	1.095	-0.6804 to 2.870	No	ns	0.9722
CDP:9 vs. GTP:3	0.938	-0.8332 to 2.709	No	ns	0.9991
CDP:9 vs. GTP:6	0.4949	-1.276 to 2.266	No	ns	>0.9999
CDP:9 vs. GTP:9	0.01518	-1.596 to 1.626	No	ns	>0.9999
CDP:9 vs. GTP:12	-0.1885	-1.960 to 1.583	No	ns	>0.9999
CDP:9 vs. Inosine:1.5	1.053	-0.7227 to 2.828	No	ns	0.9869
CDP:9 vs. Inosine:3	0.8957	-0.8755 to 2.667	No	ns	0.9998
CDP:9 vs. Inosine:6	0.4526	-1.319 to 2.224	No	ns	>0.9999
CDP:9 vs. Inosine:9	-0.02711	-1.638 to 1.584	No	ns	>0.9999
CDP:9 vs. Inosine:12	-0.2308	-2.002 to 1.540	No	ns	>0.9999
CDP:9 vs. Guanosine:1.5	1.023	-0.7522 to 2.798	No	ns	0.9928
CDP:9 vs. Guanosine:3	0.8662	-0.9050 to 2.637	No	ns	>0.9999
CDP:9 vs. Guanosine:6	0.4231	-1.348 to 2.194	No	ns	>0.9999
CDP:9 vs. Guanosine:9	-0.05662	-1.668 to 1.555	No	ns	>0.9999
CDP:9 vs. Guanosine:12	-0.2603	-2.032 to 1.511	No	ns	>0.9999
CDP:9 vs. Gluconolactano-6-phosphate:1.5	2.035	0.2601 to 3.811	Yes	**	0.0049
CDP:9 vs. Gluconolactano-6-phosphate:3	1.879	0.1074 to 3.650	Yes	*	0.0201
CDP:9 vs. Gluconolactano-6-phosphate:6	1.435	-0.3358 to 3.207	No	ns	0.4402
CDP:9 vs. Gluconolactano-6-phosphate:9	0.9557	-0.6556 to 2.567	No	ns	0.9868
CDP:9 vs. Gluconolactano-6-phosphate:12	0.752	-1.019 to 2.523	No	ns	>0.9999
CDP:9 vs. 6-phospho-D-gluconate:1.5	0.9381	-0.8373 to 2.713	No	ns	0.9992
CDP:9 vs. 6-phospho-D-gluconate:3	0.7812	-0.9900 to 2.552	No	ns	>0.9999
CDP:9 vs. 6-phospho-D-gluconate:6	0.338	-1.433 to 2.109	No	ns	>0.9999
CDP:9 vs. 6-phospho-D-gluconate:9	-0.1417	-1.753 to 1.470	No	ns	>0.9999
CDP:9 vs. 6-phospho-D-gluconate:12	-0.3454	-2.117 to 1.426	No	ns	>0.9999
CDP:9 vs. Ribose-5-phosphate:1.5	0.8954	-0.8799 to 2.671	No	ns	0.9998
CDP:9 vs. Ribose-5-phosphate:3	0.7386	-1.033 to 2.510	No	ns	>0.9999
CDP:9 vs. Ribose-5-phosphate:6	0.2954	-1.476 to 2.067	No	ns	>0.9999
CDP:9 vs. Ribose-5-phosphate:9	-0.1843	-1.796 to 1.427	No	ns	>0.9999
CDP:9 vs. Ribose-5-phosphate:12	-0.388	-2.159 to 1.383	No	ns	>0.9999
CDP:9 vs. Sedoheptulose 7-Phosphate:3	0.02956	-1.835 to 1.894	No	ns	>0.9999
CDP:9 vs. Sedoheptulose 7-Phosphate:6	-0.4136	-2.278 to 1.451	No	ns	>0.9999
CDP:9 vs. Sedoheptulose 7-Phosphate:9	-0.8933	-2.606 to 0.8199	No	ns	0.9994
CDP:9 vs. Sedoheptulose 7-Phosphate:12	-1.097	-2.961 to 0.7674	No	ns	0.9888
CDP:9 vs. sedoheptulose-1,7-biphosphate:1.5	0.7595	-1.016 to 2.535	No	ns	>0.9999
CDP:9 vs. sedoheptulose-1,7-biphosphate:3	0.6026	-1.169 to 2.374	No	ns	>0.9999
CDP:9 vs. sedoheptulose-1,7-biphosphate:6	0.1594	-1.612 to 1.931	No	ns	>0.9999
CDP:9 vs. sedoheptulose-1,7-biphosphate:9	-0.3202	-1.932 to 1.291	No	ns	>0.9999
CDP:9 vs. sedoheptulose-1,7-biphosphate:12	-0.5239	-2.295 to 1.247	No	ns	>0.9999
CDP:9 vs. Octoluse Bisphosphate:1.5	0.06341	-1.712 to 1.839	No	ns	>0.9999
CDP:9 vs. Octoluse Bisphosphate:3	-0.09347	-1.865 to 1.678	No	ns	>0.9999
CDP:9 vs. Octoluse Bisphosphate:6	-0.5366	-2.308 to 1.235	No	ns	>0.9999
CDP:9 vs. Octoluse Bisphosphate:9	-1.016	-2.628 to 0.5950	No	ns	0.959
CDP:9 vs. Octoluse Bisphosphate:12	-1.22	-2.991 to 0.5512	No	ns	0.8557
CDP:9 vs. Octoluse-8-P:1.5	0.6779	-1.097 to 2.453	No	ns	>0.9999
CDP:9 vs. Octoluse-8-P:3	0.5211	-1.250 to 2.292	No	ns	>0.9999
CDP:9 vs. Octoluse-8-P:6	0.0779	-1.693 to 1.849	No	ns	>0.9999
CDP:9 vs. Octoluse-8-P:9	-0.4018	-2.013 to 1.210	No	ns	>0.9999
CDP:9 vs. Octoluse-8-P:12	-0.6055	-2.377 to 1.166	No	ns	>0.9999
CDP:9 vs. Fructose-1-6-bisphosphate:1.5	0.6573	-1.118 to 2.433	No	ns	>0.9999
CDP:9 vs. Fructose-1-6-bisphosphate:3	0.5005	-1.271 to 2.272	No	ns	>0.9999
CDP:9 vs. Fructose-1-6-bisphosphate:6	0.05729	-1.714 to 1.828	No	ns	>0.9999
CDP:9 vs. Fructose-1-6-bisphosphate:9	-0.4224	-2.034 to 1.189	No	ns	>0.9999
CDP:9 vs. Fructose-1-6-bisphosphate:12	-0.6261	-2.397 to 1.145	No	ns	>0.9999
CDP:9 vs. Fructose 6-phosphate:1.5	0.8842	-0.8912 to 2.660	No	ns	0.9999
CDP:9 vs. Fructose 6-phosphate:3	0.7273	-1.044 to 2.498	No	ns	>0.9999
CDP:9 vs. Fructose 6-phosphate:6	0.2841	-1.487 to 2.055	No	ns	>0.9999
CDP:9 vs. Fructose 6-phosphate:9	-0.1956	-1.807 to 1.416	No	ns	>0.9999
CDP:9 vs. Fructose 6-phosphate:12	-0.3993	-2.170 to 1.372	No	ns	>0.9999
CDP:9 vs. 3-phosphoglycerate:1.5	1.004	-0.7712 to 2.779	No	ns	0.9953
CDP:9 vs. 3-phosphoglycerate:3	0.8473	-0.9239 to 2.618	No	ns	>0.9999
CDP:9 vs. 3-phosphoglycerate:6	0.4041	-1.367 to 2.175	No	ns	>0.9999
CDP:9 vs. 3-phosphoglycerate:9	-0.07557	-1.687 to 1.536	No	ns	>0.9999
CDP:9 vs. 3-phosphoglycerate:12	-0.2793	-2.050 to 1.492	No	ns	>0.9999
CDP:9 vs. Phosphoenolpyruvate:1.5	1.025	-0.7500 to 2.801	No	ns	0.9925
CDP:9 vs. Phosphoenolpyruvate:3	0.8685	-0.9027 to 2.640	No	ns	>0.9999
CDP:9 vs. Phosphoenolpyruvate:6	0.4253	-1.346 to 2.197	No	ns	>0.9999
CDP:9 vs. Phosphoenolpyruvate:9	-0.05433	-1.666 to 1.557	No	ns	>0.9999
CDP:9 vs. Phosphoenolpyruvate:12	-0.258	-2.029 to 1.513	No	ns	>0.9999
CDP:9 vs. 2_3-BPG:1.5	0.3963	-1.379 to 2.172	No	ns	>0.9999
CDP:9 vs. 2_3-BPG:3	0.2394	-1.532 to 2.011	No	ns	>0.9999
CDP:9 vs. 2_3-BPG:6	-0.2037	-1.975 to 1.567	No	ns	>0.9999
CDP:9 vs. 2_3-BPG:9	-0.6834	-2.295 to 0.9279	No	ns	>0.9999
CDP:9 vs. 2_3-BPG:12	-0.8871	-2.658 to 0.8841	No	ns	0.9998
CDP:9 vs. Arginino-succinate:1.5	0.5229	-1.252 to 2.298	No	ns	>0.9999
CDP:9 vs. Arginino-succinate:3	0.3661	-1.405 to 2.137	No	ns	>0.9999
CDP:9 vs. Arginino-succinate:6	-0.07711	-1.848 to 1.694	No	ns	>0.9999
CDP:9 vs. Arginino-succinate:9	-0.5568	-2.168 to 1.055	No	ns	>0.9999
CDP:9 vs. Arginino-succinate:12	-0.7605	-2.532 to 1.011	No	ns	>0.9999
CDP:9 vs. 3-Phosphoserine:1.5	0.6954	-1.080 to 2.471	No	ns	>0.9999
CDP:9 vs. 3-Phosphoserine:3	0.5386	-1.233 to 2.310	No	ns	>0.9999
CDP:9 vs. 3-Phosphoserine:6	0.09539	-1.676 to 1.867	No	ns	>0.9999
CDP:9 vs. 3-Phosphoserine:9	-0.3843	-1.996 to 1.227	No	ns	>0.9999
CDP:9 vs. 3-Phosphoserine:12	-0.588	-2.359 to 1.183	No	ns	>0.9999
CDP:9 vs. Myo-inositol:1.5	1.795	0.02009 to 3.571	Yes	*	0.0425
CDP:9 vs. Myo-inositol:3	1.639	-0.1326 to 3.410	No	ns	0.1357
CDP:9 vs. Myo-inositol:6	1.195	-0.5758 to 2.967	No	ns	0.8881
CDP:9 vs. Myo-inositol:9	0.7157	-0.8956 to 2.327	No	ns	>0.9999
CDP:9 vs. Myo-inositol:12	0.512	-1.259 to 2.283	No	ns	>0.9999
CDP:9 vs. Cyclic-AMP:1.5	-0.3375	-2.113 to 1.438	No	ns	>0.9999
CDP:9 vs. Cyclic-AMP:3	-0.4944	-2.266 to 1.277	No	ns	>0.9999
CDP:9 vs. Cyclic-AMP:6	-0.9376	-2.709 to 0.8336	No	ns	0.9991
CDP:9 vs. Cyclic-AMP:9	-1.417	-3.029 to 0.1940	No	ns	0.2292
CDP:9 vs. Cyclic-AMP:12	-1.621	-3.392 to 0.1503	No	ns	0.153
CDP:12 vs. UDP:1.5	1.479	-0.2962 to 3.254	No	ns	0.3626
CDP:12 vs. UDP:3	1.322	-0.4490 to 3.093	No	ns	0.6754
CDP:12 vs. UDP:6	0.8791	-0.8921 to 2.650	No	ns	0.9999
CDP:12 vs. UDP:9	0.3994	-1.372 to 2.171	No	ns	>0.9999
CDP:12 vs. UDP:12	0.1957	-1.416 to 1.807	No	ns	>0.9999
CDP:12 vs. GDP:1.5	1.246	-0.5297 to 3.021	No	ns	0.8215
CDP:12 vs. GDP:3	1.089	-0.6825 to 2.860	No	ns	0.9738
CDP:12 vs. GDP:6	0.6456	-1.126 to 2.417	No	ns	>0.9999
CDP:12 vs. GDP:9	0.1659	-1.605 to 1.937	No	ns	>0.9999
CDP:12 vs. GDP:12	-0.03781	-1.649 to 1.573	No	ns	>0.9999
CDP:12 vs. CTP:1.5	1.299	-0.4762 to 3.074	No	ns	0.7271
CDP:12 vs. CTP:3	1.142	-0.6290 to 2.913	No	ns	0.9414
CDP:12 vs. CTP:6	0.6991	-1.072 to 2.470	No	ns	>0.9999
CDP:12 vs. CTP:9	0.2194	-1.552 to 1.991	No	ns	>0.9999
CDP:12 vs. CTP:12	0.01571	-1.596 to 1.627	No	ns	>0.9999
CDP:12 vs. GTP:1.5	1.299	-0.4767 to 3.074	No	ns	0.7281
CDP:12 vs. GTP:3	1.142	-0.6295 to 2.913	No	ns	0.9418
CDP:12 vs. GTP:6	0.6985	-1.073 to 2.470	No	ns	>0.9999
CDP:12 vs. GTP:9	0.2189	-1.552 to 1.990	No	ns	>0.9999
CDP:12 vs. GTP:12	0.01518	-1.596 to 1.626	No	ns	>0.9999
CDP:12 vs. Inosine:1.5	1.256	-0.5190 to 3.032	No	ns	0.8041
CDP:12 vs. Inosine:3	1.099	-0.6718 to 2.871	No	ns	0.9688
CDP:12 vs. Inosine:6	0.6563	-1.115 to 2.427	No	ns	>0.9999
CDP:12 vs. Inosine:9	0.1766	-1.595 to 1.948	No	ns	>0.9999
CDP:12 vs. Inosine:12	-0.02711	-1.638 to 1.584	No	ns	>0.9999
CDP:12 vs. Guanosine:1.5	1.227	-0.5485 to 3.002	No	ns	0.8501
CDP:12 vs. Guanosine:3	1.07	-0.7013 to 2.841	No	ns	0.9811
CDP:12 vs. Guanosine:6	0.6267	-1.144 to 2.398	No	ns	>0.9999
CDP:12 vs. Guanosine:9	0.1471	-1.624 to 1.918	No	ns	>0.9999
CDP:12 vs. Guanosine:12	-0.05662	-1.668 to 1.555	No	ns	>0.9999
CDP:12 vs. Gluconolactano-6-phosphate:1.5	2.239	0.4638 to 4.014	Yes	***	0.0006
CDP:12 vs. Gluconolactano-6-phosphate:3	2.082	0.3110 to 3.853	Yes	**	0.0029
CDP:12 vs. Gluconolactano-6-phosphate:6	1.639	-0.1321 to 3.410	No	ns	0.1352
CDP:12 vs. Gluconolactano-6-phosphate:9	1.159	-0.6118 to 2.931	No	ns	0.9267
CDP:12 vs. Gluconolactano-6-phosphate:12	0.9557	-0.6556 to 2.567	No	ns	0.9868
CDP:12 vs. 6-phospho-D-gluconate:1.5	1.142	-0.6336 to 2.917	No	ns	0.9439
CDP:12 vs. 6-phospho-D-gluconate:3	0.9849	-0.7863 to 2.756	No	ns	0.9969
CDP:12 vs. 6-phospho-D-gluconate:6	0.5417	-1.229 to 2.313	No	ns	>0.9999
CDP:12 vs. 6-phospho-D-gluconate:9	0.06203	-1.709 to 1.833	No	ns	>0.9999
CDP:12 vs. 6-phospho-D-gluconate:12	-0.1417	-1.753 to 1.470	No	ns	>0.9999
CDP:12 vs. Ribose-5-phosphate:1.5	1.099	-0.6762 to 2.874	No	ns	0.9702
CDP:12 vs. Ribose-5-phosphate:3	0.9422	-0.8290 to 2.713	No	ns	0.999
CDP:12 vs. Ribose-5-phosphate:6	0.4991	-1.272 to 2.270	No	ns	>0.9999
CDP:12 vs. Ribose-5-phosphate:9	0.0194	-1.752 to 1.791	No	ns	>0.9999
CDP:12 vs. Ribose-5-phosphate:12	-0.1843	-1.796 to 1.427	No	ns	>0.9999
CDP:12 vs. Sedoheptulose 7-Phosphate:3	0.2332	-1.631 to 2.098	No	ns	>0.9999
CDP:12 vs. Sedoheptulose 7-Phosphate:6	-0.2099	-2.074 to 1.654	No	ns	>0.9999
CDP:12 vs. Sedoheptulose 7-Phosphate:9	-0.6896	-2.554 to 1.175	No	ns	>0.9999
CDP:12 vs. Sedoheptulose 7-Phosphate:12	-0.8933	-2.606 to 0.8199	No	ns	0.9994
CDP:12 vs. sedoheptulose-1,7-biphosphate:1.5	0.9632	-0.8122 to 2.739	No	ns	0.9983
CDP:12 vs. sedoheptulose-1,7-biphosphate:3	0.8063	-0.9649 to 2.577	No	ns	>0.9999
CDP:12 vs. sedoheptulose-1,7-biphosphate:6	0.3631	-1.408 to 2.134	No	ns	>0.9999
CDP:12 vs. sedoheptulose-1,7-biphosphate:9	-0.1166	-1.888 to 1.655	No	ns	>0.9999
CDP:12 vs. sedoheptulose-1,7-biphosphate:12	-0.3202	-1.932 to 1.291	No	ns	>0.9999
CDP:12 vs. Octoluse Bisphosphate:1.5	0.2671	-1.508 to 2.042	No	ns	>0.9999
CDP:12 vs. Octoluse Bisphosphate:3	0.1102	-1.661 to 1.881	No	ns	>0.9999
CDP:12 vs. Octoluse Bisphosphate:6	-0.3329	-2.104 to 1.438	No	ns	>0.9999
CDP:12 vs. Octoluse Bisphosphate:9	-0.8126	-2.584 to 0.9586	No	ns	>0.9999
CDP:12 vs. Octoluse Bisphosphate:12	-1.016	-2.628 to 0.5950	No	ns	0.959
CDP:12 vs. Octoluse-8-P:1.5	0.8816	-0.8937 to 2.657	No	ns	0.9999
CDP:12 vs. Octoluse-8-P:3	0.7248	-1.046 to 2.496	No	ns	>0.9999
CDP:12 vs. Octoluse-8-P:6	0.2816	-1.490 to 2.053	No	ns	>0.9999
CDP:12 vs. Octoluse-8-P:9	-0.1981	-1.969 to 1.573	No	ns	>0.9999
CDP:12 vs. Octoluse-8-P:12	-0.4018	-2.013 to 1.210	No	ns	>0.9999
CDP:12 vs. Fructose-1-6-bisphosphate:1.5	0.861	-0.9143 to 2.636	No	ns	>0.9999
CDP:12 vs. Fructose-1-6-bisphosphate:3	0.7042	-1.067 to 2.475	No	ns	>0.9999
CDP:12 vs. Fructose-1-6-bisphosphate:6	0.261	-1.510 to 2.032	No	ns	>0.9999
CDP:12 vs. Fructose-1-6-bisphosphate:9	-0.2187	-1.990 to 1.553	No	ns	>0.9999
CDP:12 vs. Fructose-1-6-bisphosphate:12	-0.4224	-2.034 to 1.189	No	ns	>0.9999
CDP:12 vs. Fructose 6-phosphate:1.5	1.088	-0.6875 to 2.863	No	ns	0.9753
CDP:12 vs. Fructose 6-phosphate:3	0.931	-0.8402 to 2.702	No	ns	0.9993
CDP:12 vs. Fructose 6-phosphate:6	0.4878	-1.283 to 2.259	No	ns	>0.9999
CDP:12 vs. Fructose 6-phosphate:9	0.008133	-1.763 to 1.779	No	ns	>0.9999
CDP:12 vs. Fructose 6-phosphate:12	-0.1956	-1.807 to 1.416	No	ns	>0.9999
CDP:12 vs. 3-phosphoglycerate:1.5	1.208	-0.5675 to 2.983	No	ns	0.876
CDP:12 vs. 3-phosphoglycerate:3	1.051	-0.7202 to 2.822	No	ns	0.9867
CDP:12 vs. 3-phosphoglycerate:6	0.6078	-1.163 to 2.379	No	ns	>0.9999
CDP:12 vs. 3-phosphoglycerate:9	0.1281	-1.643 to 1.899	No	ns	>0.9999
CDP:12 vs. 3-phosphoglycerate:12	-0.07557	-1.687 to 1.536	No	ns	>0.9999
CDP:12 vs. Phosphoenolpyruvate:1.5	1.229	-0.5463 to 3.004	No	ns	0.8467
CDP:12 vs. Phosphoenolpyruvate:3	1.072	-0.6990 to 2.843	No	ns	0.9803
CDP:12 vs. Phosphoenolpyruvate:6	0.629	-1.142 to 2.400	No	ns	>0.9999
CDP:12 vs. Phosphoenolpyruvate:9	0.1494	-1.622 to 1.921	No	ns	>0.9999
CDP:12 vs. Phosphoenolpyruvate:12	-0.05433	-1.666 to 1.557	No	ns	>0.9999
CDP:12 vs. 2_3-BPG:1.5	0.6	-1.175 to 2.375	No	ns	>0.9999
CDP:12 vs. 2_3-BPG:3	0.4431	-1.328 to 2.214	No	ns	>0.9999
CDP:12 vs. 2_3-BPG:6	-4.293e-05	-1.771 to 1.771	No	ns	>0.9999
CDP:12 vs. 2_3-BPG:9	-0.4797	-2.251 to 1.291	No	ns	>0.9999
CDP:12 vs. 2_3-BPG:12	-0.6834	-2.295 to 0.9279	No	ns	>0.9999
CDP:12 vs. Arginino-succinate:1.5	0.7266	-1.049 to 2.502	No	ns	>0.9999
CDP:12 vs. Arginino-succinate:3	0.5697	-1.201 to 2.341	No	ns	>0.9999
CDP:12 vs. Arginino-succinate:6	0.1266	-1.645 to 1.898	No	ns	>0.9999
CDP:12 vs. Arginino-succinate:9	-0.3531	-2.124 to 1.418	No	ns	>0.9999
CDP:12 vs. Arginino-succinate:12	-0.5568	-2.168 to 1.055	No	ns	>0.9999
CDP:12 vs. 3-Phosphoserine:1.5	0.8991	-0.8762 to 2.674	No	ns	0.9998
CDP:12 vs. 3-Phosphoserine:3	0.7422	-1.029 to 2.513	No	ns	>0.9999
CDP:12 vs. 3-Phosphoserine:6	0.2991	-1.472 to 2.070	No	ns	>0.9999
CDP:12 vs. 3-Phosphoserine:9	-0.1806	-1.952 to 1.591	No	ns	>0.9999
CDP:12 vs. 3-Phosphoserine:12	-0.3843	-1.996 to 1.227	No	ns	>0.9999
CDP:12 vs. Myo-inositol:1.5	1.999	0.2238 to 3.774	Yes	**	0.0069
CDP:12 vs. Myo-inositol:3	1.842	0.07104 to 3.613	Yes	*	0.0276
CDP:12 vs. Myo-inositol:6	1.399	-0.3721 to 3.170	No	ns	0.5148
CDP:12 vs. Myo-inositol:9	0.9194	-0.8518 to 2.691	No	ns	0.9995
CDP:12 vs. Myo-inositol:12	0.7157	-0.8956 to 2.327	No	ns	>0.9999
CDP:12 vs. Cyclic-AMP:1.5	-0.1338	-1.909 to 1.641	No	ns	>0.9999
CDP:12 vs. Cyclic-AMP:3	-0.2907	-2.062 to 1.480	No	ns	>0.9999
CDP:12 vs. Cyclic-AMP:6	-0.7339	-2.505 to 1.037	No	ns	>0.9999
CDP:12 vs. Cyclic-AMP:9	-1.214	-2.985 to 0.5576	No	ns	0.8646
CDP:12 vs. Cyclic-AMP:12	-1.417	-3.029 to 0.1940	No	ns	0.2292
UDP:1.5 vs. UDP:3	-0.1569	-0.9023 to 0.5885	No	ns	>0.9999
UDP:1.5 vs. UDP:6	-0.6	-1.345 to 0.1453	No	ns	0.4594
UDP:1.5 vs. UDP:9	-1.08	-1.825 to -0.3343	Yes	****	<0.0001
UDP:1.5 vs. UDP:12	-1.283	-2.029 to -0.5380	Yes	****	<0.0001
UDP:1.5 vs. GDP:1.5	-0.2335	-1.845 to 1.378	No	ns	>0.9999
UDP:1.5 vs. GDP:3	-0.3904	-2.166 to 1.385	No	ns	>0.9999
UDP:1.5 vs. GDP:6	-0.8336	-2.609 to 0.9418	No	ns	>0.9999
UDP:1.5 vs. GDP:9	-1.313	-3.089 to 0.4621	No	ns	0.6996
UDP:1.5 vs. GDP:12	-1.517	-3.292 to 0.2584	No	ns	0.2967
UDP:1.5 vs. CTP:1.5	-0.18	-1.791 to 1.431	No	ns	>0.9999
UDP:1.5 vs. CTP:3	-0.3369	-2.112 to 1.438	No	ns	>0.9999
UDP:1.5 vs. CTP:6	-0.78	-2.555 to 0.9953	No	ns	>0.9999
UDP:1.5 vs. CTP:9	-1.26	-3.035 to 0.5156	No	ns	0.7984
UDP:1.5 vs. CTP:12	-1.463	-3.239 to 0.3119	No	ns	0.392
UDP:1.5 vs. GTP:1.5	-0.1805	-1.792 to 1.431	No	ns	>0.9999
UDP:1.5 vs. GTP:3	-0.3374	-2.113 to 1.438	No	ns	>0.9999
UDP:1.5 vs. GTP:6	-0.7806	-2.556 to 0.9948	No	ns	>0.9999
UDP:1.5 vs. GTP:9	-1.26	-3.036 to 0.5151	No	ns	0.7975
UDP:1.5 vs. GTP:12	-1.464	-3.239 to 0.3114	No	ns	0.391
UDP:1.5 vs. Inosine:1.5	-0.2228	-1.834 to 1.388	No	ns	>0.9999
UDP:1.5 vs. Inosine:3	-0.3797	-2.155 to 1.396	No	ns	>0.9999
UDP:1.5 vs. Inosine:6	-0.8229	-2.598 to 0.9525	No	ns	>0.9999
UDP:1.5 vs. Inosine:9	-1.303	-3.078 to 0.4728	No	ns	0.7206
UDP:1.5 vs. Inosine:12	-1.506	-3.282 to 0.2691	No	ns	0.3146
UDP:1.5 vs. Guanosine:1.5	-0.2523	-1.864 to 1.359	No	ns	>0.9999
UDP:1.5 vs. Guanosine:3	-0.4092	-2.185 to 1.366	No	ns	>0.9999
UDP:1.5 vs. Guanosine:6	-0.8524	-2.628 to 0.9230	No	ns	>0.9999
UDP:1.5 vs. Guanosine:9	-1.332	-3.107 to 0.4433	No	ns	0.6618
UDP:1.5 vs. Guanosine:12	-1.536	-3.311 to 0.2396	No	ns	0.2669
UDP:1.5 vs. Gluconolactano-6-phosphate:1.5	0.76	-0.8513 to 2.371	No	ns	>0.9999
UDP:1.5 vs. Gluconolactano-6-phosphate:3	0.6031	-1.172 to 2.378	No	ns	>0.9999
UDP:1.5 vs. Gluconolactano-6-phosphate:6	0.16	-1.615 to 1.935	No	ns	>0.9999
UDP:1.5 vs. Gluconolactano-6-phosphate:9	-0.3197	-2.095 to 1.456	No	ns	>0.9999
UDP:1.5 vs. Gluconolactano-6-phosphate:12	-0.5234	-2.299 to 1.252	No	ns	>0.9999
UDP:1.5 vs. 6-phospho-D-gluconate:1.5	-0.3374	-1.949 to 1.274	No	ns	>0.9999
UDP:1.5 vs. 6-phospho-D-gluconate:3	-0.4943	-2.270 to 1.281	No	ns	>0.9999
UDP:1.5 vs. 6-phospho-D-gluconate:6	-0.9374	-2.713 to 0.8379	No	ns	0.9992
UDP:1.5 vs. 6-phospho-D-gluconate:9	-1.417	-3.192 to 0.3583	No	ns	0.4842
UDP:1.5 vs. 6-phospho-D-gluconate:12	-1.621	-3.396 to 0.1546	No	ns	0.1571
UDP:1.5 vs. Ribose-5-phosphate:1.5	-0.38	-1.991 to 1.231	No	ns	>0.9999
UDP:1.5 vs. Ribose-5-phosphate:3	-0.5369	-2.312 to 1.238	No	ns	>0.9999
UDP:1.5 vs. Ribose-5-phosphate:6	-0.98	-2.755 to 0.7953	No	ns	0.9974
UDP:1.5 vs. Ribose-5-phosphate:9	-1.46	-3.235 to 0.3156	No	ns	0.399
UDP:1.5 vs. Ribose-5-phosphate:12	-1.663	-3.439 to 0.1119	No	ns	0.1171
UDP:1.5 vs. Sedoheptulose 7-Phosphate:3	-1.246	-3.076 to 0.5843	No	ns	0.8751
UDP:1.5 vs. Sedoheptulose 7-Phosphate:6	-1.689	-3.519 to 0.1411	No	ns	0.1394
UDP:1.5 vs. Sedoheptulose 7-Phosphate:9	-2.169	-3.999 to -0.3386	Yes	**	0.0025
UDP:1.5 vs. Sedoheptulose 7-Phosphate:12	-2.372	-4.203 to -0.5423	Yes	***	0.0003
UDP:1.5 vs. sedoheptulose-1,7-biphosphate:1.5	-0.516	-2.127 to 1.095	No	ns	>0.9999
UDP:1.5 vs. sedoheptulose-1,7-biphosphate:3	-0.6728	-2.448 to 1.103	No	ns	>0.9999
UDP:1.5 vs. sedoheptulose-1,7-biphosphate:6	-1.116	-2.891 to 0.6593	No	ns	0.9612
UDP:1.5 vs. sedoheptulose-1,7-biphosphate:9	-1.596	-3.371 to 0.1797	No	ns	0.1852
UDP:1.5 vs. sedoheptulose-1,7-biphosphate:12	-1.799	-3.575 to -0.02403	Yes	*	0.0411
UDP:1.5 vs. Octoluse Bisphosphate:1.5	-1.212	-2.823 to 0.3993	No	ns	0.6548
UDP:1.5 vs. Octoluse Bisphosphate:3	-1.369	-3.144 to 0.4064	No	ns	0.5851
UDP:1.5 vs. Octoluse Bisphosphate:6	-1.812	-3.587 to -0.03673	Yes	*	0.037
UDP:1.5 vs. Octoluse Bisphosphate:9	-2.292	-4.067 to -0.5164	Yes	***	0.0004
UDP:1.5 vs. Octoluse Bisphosphate:12	-2.495	-4.271 to -0.7201	Yes	****	<0.0001
UDP:1.5 vs. Octoluse-8-P:1.5	-0.5975	-2.209 to 1.014	No	ns	>0.9999
UDP:1.5 vs. Octoluse-8-P:3	-0.7544	-2.530 to 1.021	No	ns	>0.9999
UDP:1.5 vs. Octoluse-8-P:6	-1.198	-2.973 to 0.5778	No	ns	0.8889
UDP:1.5 vs. Octoluse-8-P:9	-1.677	-3.453 to 0.09814	No	ns	0.1061
UDP:1.5 vs. Octoluse-8-P:12	-1.881	-3.656 to -0.1056	Yes	*	0.0205
UDP:1.5 vs. Fructose-1-6-bisphosphate:1.5	-0.6181	-2.229 to 0.9932	No	ns	>0.9999
UDP:1.5 vs. Fructose-1-6-bisphosphate:3	-0.775	-2.550 to 1.000	No	ns	>0.9999
UDP:1.5 vs. Fructose-1-6-bisphosphate:6	-1.218	-2.993 to 0.5572	No	ns	0.8623
UDP:1.5 vs. Fructose-1-6-bisphosphate:9	-1.698	-3.473 to 0.07753	No	ns	0.0912
UDP:1.5 vs. Fructose-1-6-bisphosphate:12	-1.902	-3.677 to -0.1262	Yes	*	0.0171
UDP:1.5 vs. Fructose 6-phosphate:1.5	-0.3913	-2.003 to 1.220	No	ns	>0.9999
UDP:1.5 vs. Fructose 6-phosphate:3	-0.5482	-2.323 to 1.227	No	ns	>0.9999
UDP:1.5 vs. Fructose 6-phosphate:6	-0.9913	-2.767 to 0.7840	No	ns	0.9965
UDP:1.5 vs. Fructose 6-phosphate:9	-1.471	-3.246 to 0.3044	No	ns	0.3777
UDP:1.5 vs. Fructose 6-phosphate:12	-1.675	-3.450 to 0.1007	No	ns	0.108
UDP:1.5 vs. 3-phosphoglycerate:1.5	-0.2713	-1.883 to 1.340	No	ns	>0.9999
UDP:1.5 vs. 3-phosphoglycerate:3	-0.4282	-2.204 to 1.347	No	ns	>0.9999
UDP:1.5 vs. 3-phosphoglycerate:6	-0.8713	-2.647 to 0.9040	No	ns	>0.9999
UDP:1.5 vs. 3-phosphoglycerate:9	-1.351	-3.126 to 0.4243	No	ns	0.6226
UDP:1.5 vs. 3-phosphoglycerate:12	-1.555	-3.330 to 0.2206	No	ns	0.2388
UDP:1.5 vs. Phosphoenolpyruvate:1.5	-0.25	-1.861 to 1.361	No	ns	>0.9999
UDP:1.5 vs. Phosphoenolpyruvate:3	-0.4069	-2.182 to 1.368	No	ns	>0.9999
UDP:1.5 vs. Phosphoenolpyruvate:6	-0.8501	-2.625 to 0.9253	No	ns	>0.9999
UDP:1.5 vs. Phosphoenolpyruvate:9	-1.33	-3.105 to 0.4456	No	ns	0.6664
UDP:1.5 vs. Phosphoenolpyruvate:12	-1.533	-3.309 to 0.2419	No	ns	0.2704
UDP:1.5 vs. 2_3-BPG:1.5	-0.8791	-2.490 to 0.7322	No	ns	0.998
UDP:1.5 vs. 2_3-BPG:3	-1.036	-2.811 to 0.7393	No	ns	0.9906
UDP:1.5 vs. 2_3-BPG:6	-1.479	-3.255 to 0.2962	No	ns	0.3625
UDP:1.5 vs. 2_3-BPG:9	-1.959	-3.734 to -0.1835	Yes	*	0.0101
UDP:1.5 vs. 2_3-BPG:12	-2.163	-3.938 to -0.3872	Yes	**	0.0014
UDP:1.5 vs. Arginino-succinate:1.5	-0.7525	-2.364 to 0.8588	No	ns	>0.9999
UDP:1.5 vs. Arginino-succinate:3	-0.9094	-2.685 to 0.8660	No	ns	0.9997
UDP:1.5 vs. Arginino-succinate:6	-1.353	-3.128 to 0.4228	No	ns	0.6194
UDP:1.5 vs. Arginino-succinate:9	-1.832	-3.608 to -0.05687	Yes	*	0.0312
UDP:1.5 vs. Arginino-succinate:12	-2.036	-3.811 to -0.2606	Yes	**	0.0049
UDP:1.5 vs. 3-Phosphoserine:1.5	-0.58	-2.191 to 1.031	No	ns	>0.9999
UDP:1.5 vs. 3-Phosphoserine:3	-0.7369	-2.512 to 1.038	No	ns	>0.9999
UDP:1.5 vs. 3-Phosphoserine:6	-1.18	-2.955 to 0.5953	No	ns	0.9088
UDP:1.5 vs. 3-Phosphoserine:9	-1.66	-3.435 to 0.1156	No	ns	0.1202
UDP:1.5 vs. 3-Phosphoserine:12	-1.863	-3.639 to -0.08807	Yes	*	0.0239
UDP:1.5 vs. Myo-inositol:1.5	0.52	-1.091 to 2.131	No	ns	>0.9999
UDP:1.5 vs. Myo-inositol:3	0.3631	-1.412 to 2.138	No	ns	>0.9999
UDP:1.5 vs. Myo-inositol:6	-0.08005	-1.855 to 1.695	No	ns	>0.9999
UDP:1.5 vs. Myo-inositol:9	-0.5597	-2.335 to 1.216	No	ns	>0.9999
UDP:1.5 vs. Myo-inositol:12	-0.7634	-2.539 to 1.012	No	ns	>0.9999
UDP:1.5 vs. Cyclic-AMP:1.5	-1.613	-3.224 to -0.001678	Yes	*	0.0493
UDP:1.5 vs. Cyclic-AMP:3	-1.77	-3.545 to 0.005494	No	ns	0.0523
UDP:1.5 vs. Cyclic-AMP:6	-2.213	-3.988 to -0.4377	Yes	***	0.0008
UDP:1.5 vs. Cyclic-AMP:9	-2.693	-4.468 to -0.9173	Yes	****	<0.0001
UDP:1.5 vs. Cyclic-AMP:12	-2.896	-4.672 to -1.121	Yes	****	<0.0001
UDP:3 vs. UDP:6	-0.4432	-1.179 to 0.2923	No	ns	0.982
UDP:3 vs. UDP:9	-0.9228	-1.658 to -0.1874	Yes	***	0.0007
UDP:3 vs. UDP:12	-1.127	-1.862 to -0.3911	Yes	****	<0.0001
UDP:3 vs. GDP:1.5	-0.07664	-1.852 to 1.699	No	ns	>0.9999
UDP:3 vs. GDP:3	-0.2335	-1.845 to 1.378	No	ns	>0.9999
UDP:3 vs. GDP:6	-0.6767	-2.448 to 1.095	No	ns	>0.9999
UDP:3 vs. GDP:9	-1.156	-2.928 to 0.6148	No	ns	0.9295
UDP:3 vs. GDP:12	-1.36	-3.131 to 0.4111	No	ns	0.597
UDP:3 vs. CTP:1.5	-0.02312	-1.798 to 1.752	No	ns	>0.9999
UDP:3 vs. CTP:3	-0.18	-1.791 to 1.431	No	ns	>0.9999
UDP:3 vs. CTP:6	-0.6232	-2.394 to 1.148	No	ns	>0.9999
UDP:3 vs. CTP:9	-1.103	-2.874 to 0.6684	No	ns	0.9671
UDP:3 vs. CTP:12	-1.307	-3.078 to 0.4647	No	ns	0.7068
UDP:3 vs. GTP:1.5	-0.02365	-1.799 to 1.752	No	ns	>0.9999
UDP:3 vs. GTP:3	-0.1805	-1.792 to 1.431	No	ns	>0.9999
UDP:3 vs. GTP:6	-0.6237	-2.395 to 1.148	No	ns	>0.9999
UDP:3 vs. GTP:9	-1.103	-2.875 to 0.6678	No	ns	0.9668
UDP:3 vs. GTP:12	-1.307	-3.078 to 0.4641	No	ns	0.7058
UDP:3 vs. Inosine:1.5	-0.06594	-1.841 to 1.709	No	ns	>0.9999
UDP:3 vs. Inosine:3	-0.2228	-1.834 to 1.388	No	ns	>0.9999
UDP:3 vs. Inosine:6	-0.666	-2.437 to 1.105	No	ns	>0.9999
UDP:3 vs. Inosine:9	-1.146	-2.917 to 0.6255	No	ns	0.9387
UDP:3 vs. Inosine:12	-1.349	-3.121 to 0.4218	No	ns	0.6194
UDP:3 vs. Guanosine:1.5	-0.09545	-1.871 to 1.680	No	ns	>0.9999
UDP:3 vs. Guanosine:3	-0.2523	-1.864 to 1.359	No	ns	>0.9999
UDP:3 vs. Guanosine:6	-0.6955	-2.467 to 1.076	No	ns	>0.9999
UDP:3 vs. Guanosine:9	-1.175	-2.946 to 0.5960	No	ns	0.9111
UDP:3 vs. Guanosine:12	-1.379	-3.150 to 0.3923	No	ns	0.5573
UDP:3 vs. Gluconolactano-6-phosphate:1.5	0.9169	-0.8585 to 2.692	No	ns	0.9996
UDP:3 vs. Gluconolactano-6-phosphate:3	0.76	-0.8513 to 2.371	No	ns	>0.9999
UDP:3 vs. Gluconolactano-6-phosphate:6	0.3168	-1.454 to 2.088	No	ns	>0.9999
UDP:3 vs. Gluconolactano-6-phosphate:9	-0.1628	-1.934 to 1.608	No	ns	>0.9999
UDP:3 vs. Gluconolactano-6-phosphate:12	-0.3665	-2.138 to 1.405	No	ns	>0.9999
UDP:3 vs. 6-phospho-D-gluconate:1.5	-0.1805	-1.956 to 1.595	No	ns	>0.9999
UDP:3 vs. 6-phospho-D-gluconate:3	-0.3374	-1.949 to 1.274	No	ns	>0.9999
UDP:3 vs. 6-phospho-D-gluconate:6	-0.7805	-2.552 to 0.9907	No	ns	>0.9999
UDP:3 vs. 6-phospho-D-gluconate:9	-1.26	-3.031 to 0.5110	No	ns	0.7926
UDP:3 vs. 6-phospho-D-gluconate:12	-1.464	-3.235 to 0.3073	No	ns	0.3845
UDP:3 vs. Ribose-5-phosphate:1.5	-0.2231	-1.998 to 1.552	No	ns	>0.9999
UDP:3 vs. Ribose-5-phosphate:3	-0.38	-1.991 to 1.231	No	ns	>0.9999
UDP:3 vs. Ribose-5-phosphate:6	-0.8232	-2.594 to 0.9480	No	ns	>0.9999
UDP:3 vs. Ribose-5-phosphate:9	-1.303	-3.074 to 0.4684	No	ns	0.7141
UDP:3 vs. Ribose-5-phosphate:12	-1.507	-3.278 to 0.2647	No	ns	0.3082
UDP:3 vs. Sedoheptulose 7-Phosphate:3	-1.089	-2.802 to 0.6242	No	ns	0.9534
UDP:3 vs. Sedoheptulose 7-Phosphate:6	-1.532	-3.397 to 0.3322	No	ns	0.4004
UDP:3 vs. Sedoheptulose 7-Phosphate:9	-2.012	-3.876 to -0.1475	Yes	*	0.015
UDP:3 vs. Sedoheptulose 7-Phosphate:12	-2.216	-4.080 to -0.3512	Yes	**	0.0023
UDP:3 vs. sedoheptulose-1,7-biphosphate:1.5	-0.3591	-2.134 to 1.416	No	ns	>0.9999
UDP:3 vs. sedoheptulose-1,7-biphosphate:3	-0.516	-2.127 to 1.095	No	ns	>0.9999
UDP:3 vs. sedoheptulose-1,7-biphosphate:6	-0.9591	-2.730 to 0.8121	No	ns	0.9984
UDP:3 vs. sedoheptulose-1,7-biphosphate:9	-1.439	-3.210 to 0.3324	No	ns	0.4334
UDP:3 vs. sedoheptulose-1,7-biphosphate:12	-1.642	-3.414 to 0.1287	No	ns	0.132
UDP:3 vs. Octoluse Bisphosphate:1.5	-1.055	-2.830 to 0.7202	No	ns	0.9863
UDP:3 vs. Octoluse Bisphosphate:3	-1.212	-2.823 to 0.3993	No	ns	0.6548
UDP:3 vs. Octoluse Bisphosphate:6	-1.655	-3.426 to 0.1160	No	ns	0.1208
UDP:3 vs. Octoluse Bisphosphate:9	-2.135	-3.906 to -0.3637	Yes	**	0.0017
UDP:3 vs. Octoluse Bisphosphate:12	-2.339	-4.110 to -0.5674	Yes	***	0.0002
UDP:3 vs. Octoluse-8-P:1.5	-0.4406	-2.216 to 1.335	No	ns	>0.9999
UDP:3 vs. Octoluse-8-P:3	-0.5975	-2.209 to 1.014	No	ns	>0.9999
UDP:3 vs. Octoluse-8-P:6	-1.041	-2.812 to 0.7305	No	ns	0.9891
UDP:3 vs. Octoluse-8-P:9	-1.52	-3.292 to 0.2509	No	ns	0.2855
UDP:3 vs. Octoluse-8-P:12	-1.724	-3.495 to 0.04718	No	ns	0.0726
UDP:3 vs. Fructose-1-6-bisphosphate:1.5	-0.4612	-2.237 to 1.314	No	ns	>0.9999
UDP:3 vs. Fructose-1-6-bisphosphate:3	-0.6181	-2.229 to 0.9932	No	ns	>0.9999
UDP:3 vs. Fructose-1-6-bisphosphate:6	-1.061	-2.832 to 0.7099	No	ns	0.9839
UDP:3 vs. Fructose-1-6-bisphosphate:9	-1.541	-3.312 to 0.2303	No	ns	0.2536
UDP:3 vs. Fructose-1-6-bisphosphate:12	-1.745	-3.516 to 0.02657	No	ns	0.0618
UDP:3 vs. Fructose 6-phosphate:1.5	-0.2344	-2.010 to 1.541	No	ns	>0.9999
UDP:3 vs. Fructose 6-phosphate:3	-0.3913	-2.003 to 1.220	No	ns	>0.9999
UDP:3 vs. Fructose 6-phosphate:6	-0.8344	-2.606 to 0.9368	No	ns	>0.9999
UDP:3 vs. Fructose 6-phosphate:9	-1.314	-3.085 to 0.4571	No	ns	0.6918
UDP:3 vs. Fructose 6-phosphate:12	-1.518	-3.289 to 0.2534	No	ns	0.2895
UDP:3 vs. 3-phosphoglycerate:1.5	-0.1144	-1.890 to 1.661	No	ns	>0.9999
UDP:3 vs. 3-phosphoglycerate:3	-0.2713	-1.883 to 1.340	No	ns	>0.9999
UDP:3 vs. 3-phosphoglycerate:6	-0.7145	-2.486 to 1.057	No	ns	>0.9999
UDP:3 vs. 3-phosphoglycerate:9	-1.194	-2.965 to 0.5771	No	ns	0.8897
UDP:3 vs. 3-phosphoglycerate:12	-1.398	-3.169 to 0.3734	No	ns	0.5174
UDP:3 vs. Phosphoenolpyruvate:1.5	-0.09316	-1.869 to 1.682	No	ns	>0.9999
UDP:3 vs. Phosphoenolpyruvate:3	-0.25	-1.861 to 1.361	No	ns	>0.9999
UDP:3 vs. Phosphoenolpyruvate:6	-0.6932	-2.464 to 1.078	No	ns	>0.9999
UDP:3 vs. Phosphoenolpyruvate:9	-1.173	-2.944 to 0.5983	No	ns	0.9135
UDP:3 vs. Phosphoenolpyruvate:12	-1.377	-3.148 to 0.3946	No	ns	0.5621
UDP:3 vs. 2_3-BPG:1.5	-0.7222	-2.498 to 1.053	No	ns	>0.9999
UDP:3 vs. 2_3-BPG:3	-0.8791	-2.490 to 0.7322	No	ns	0.998
UDP:3 vs. 2_3-BPG:6	-1.322	-3.093 to 0.4489	No	ns	0.6753
UDP:3 vs. 2_3-BPG:9	-1.802	-3.573 to -0.03076	Yes	*	0.0388
UDP:3 vs. 2_3-BPG:12	-2.006	-3.777 to -0.2345	Yes	**	0.0062
UDP:3 vs. Arginino-succinate:1.5	-0.5956	-2.371 to 1.180	No	ns	>0.9999
UDP:3 vs. Arginino-succinate:3	-0.7525	-2.364 to 0.8588	No	ns	>0.9999
UDP:3 vs. Arginino-succinate:6	-1.196	-2.967 to 0.5755	No	ns	0.8878
UDP:3 vs. Arginino-succinate:9	-1.675	-3.447 to 0.09586	No	ns	0.1045
UDP:3 vs. Arginino-succinate:12	-1.879	-3.650 to -0.1078	Yes	*	0.02
UDP:3 vs. 3-Phosphoserine:1.5	-0.4231	-2.198 to 1.352	No	ns	>0.9999
UDP:3 vs. 3-Phosphoserine:3	-0.58	-2.191 to 1.031	No	ns	>0.9999
UDP:3 vs. 3-Phosphoserine:6	-1.023	-2.794 to 0.7480	No	ns	0.9924
UDP:3 vs. 3-Phosphoserine:9	-1.503	-3.274 to 0.2684	No	ns	0.3144
UDP:3 vs. 3-Phosphoserine:12	-1.707	-3.478 to 0.06467	No	ns	0.0829
UDP:3 vs. Myo-inositol:1.5	0.6769	-1.098 to 2.452	No	ns	>0.9999
UDP:3 vs. Myo-inositol:3	0.52	-1.091 to 2.131	No	ns	>0.9999
UDP:3 vs. Myo-inositol:6	0.07683	-1.694 to 1.848	No	ns	>0.9999
UDP:3 vs. Myo-inositol:9	-0.4028	-2.174 to 1.368	No	ns	>0.9999
UDP:3 vs. Myo-inositol:12	-0.6065	-2.378 to 1.165	No	ns	>0.9999
UDP:3 vs. Cyclic-AMP:1.5	-1.456	-3.231 to 0.3193	No	ns	0.406
UDP:3 vs. Cyclic-AMP:3	-1.613	-3.224 to -0.001678	Yes	*	0.0493
UDP:3 vs. Cyclic-AMP:6	-2.056	-3.827 to -0.2849	Yes	**	0.0038
UDP:3 vs. Cyclic-AMP:9	-2.536	-4.307 to -0.7646	Yes	****	<0.0001
UDP:3 vs. Cyclic-AMP:12	-2.74	-4.511 to -0.9683	Yes	****	<0.0001
UDP:6 vs. UDP:9	-0.4797	-1.215 to 0.2558	No	ns	0.9305
UDP:6 vs. UDP:12	-0.6834	-1.419 to 0.05209	No	ns	0.1291
UDP:6 vs. GDP:1.5	0.3665	-1.409 to 2.142	No	ns	>0.9999
UDP:6 vs. GDP:3	0.2096	-1.562 to 1.981	No	ns	>0.9999
UDP:6 vs. GDP:6	-0.2335	-1.845 to 1.378	No	ns	>0.9999
UDP:6 vs. GDP:9	-0.7132	-2.484 to 1.058	No	ns	>0.9999
UDP:6 vs. GDP:12	-0.9169	-2.688 to 0.8543	No	ns	0.9995
UDP:6 vs. CTP:1.5	0.42	-1.355 to 2.195	No	ns	>0.9999
UDP:6 vs. CTP:3	0.2632	-1.508 to 2.034	No	ns	>0.9999
UDP:6 vs. CTP:6	-0.18	-1.791 to 1.431	No	ns	>0.9999
UDP:6 vs. CTP:9	-0.6597	-2.431 to 1.112	No	ns	>0.9999
UDP:6 vs. CTP:12	-0.8634	-2.635 to 0.9078	No	ns	>0.9999
UDP:6 vs. GTP:1.5	0.4195	-1.356 to 2.195	No	ns	>0.9999
UDP:6 vs. GTP:3	0.2626	-1.509 to 2.034	No	ns	>0.9999
UDP:6 vs. GTP:6	-0.1805	-1.792 to 1.431	No	ns	>0.9999
UDP:6 vs. GTP:9	-0.6602	-2.431 to 1.111	No	ns	>0.9999
UDP:6 vs. GTP:12	-0.8639	-2.635 to 0.9073	No	ns	>0.9999
UDP:6 vs. Inosine:1.5	0.3772	-1.398 to 2.153	No	ns	>0.9999
UDP:6 vs. Inosine:3	0.2203	-1.551 to 1.992	No	ns	>0.9999
UDP:6 vs. Inosine:6	-0.2228	-1.834 to 1.388	No	ns	>0.9999
UDP:6 vs. Inosine:9	-0.7025	-2.474 to 1.069	No	ns	>0.9999
UDP:6 vs. Inosine:12	-0.9062	-2.677 to 0.8650	No	ns	0.9997
UDP:6 vs. Guanosine:1.5	0.3477	-1.428 to 2.123	No	ns	>0.9999
UDP:6 vs. Guanosine:3	0.1908	-1.580 to 1.962	No	ns	>0.9999
UDP:6 vs. Guanosine:6	-0.2523	-1.864 to 1.359	No	ns	>0.9999
UDP:6 vs. Guanosine:9	-0.732	-2.503 to 1.039	No	ns	>0.9999
UDP:6 vs. Guanosine:12	-0.9357	-2.707 to 0.8355	No	ns	0.9992
UDP:6 vs. Gluconolactano-6-phosphate:1.5	1.36	-0.4153 to 3.135	No	ns	0.6037
UDP:6 vs. Gluconolactano-6-phosphate:3	1.203	-0.5680 to 2.974	No	ns	0.8784
UDP:6 vs. Gluconolactano-6-phosphate:6	0.76	-0.8513 to 2.371	No	ns	>0.9999
UDP:6 vs. Gluconolactano-6-phosphate:9	0.2803	-1.491 to 2.052	No	ns	>0.9999
UDP:6 vs. Gluconolactano-6-phosphate:12	0.07664	-1.695 to 1.848	No	ns	>0.9999
UDP:6 vs. 6-phospho-D-gluconate:1.5	0.2627	-1.513 to 2.038	No	ns	>0.9999
UDP:6 vs. 6-phospho-D-gluconate:3	0.1058	-1.665 to 1.877	No	ns	>0.9999
UDP:6 vs. 6-phospho-D-gluconate:6	-0.3374	-1.949 to 1.274	No	ns	>0.9999
UDP:6 vs. 6-phospho-D-gluconate:9	-0.817	-2.588 to 0.9542	No	ns	>0.9999
UDP:6 vs. 6-phospho-D-gluconate:12	-1.021	-2.792 to 0.7505	No	ns	0.9928
UDP:6 vs. Ribose-5-phosphate:1.5	0.22	-1.555 to 1.995	No	ns	>0.9999
UDP:6 vs. Ribose-5-phosphate:3	0.06317	-1.708 to 1.834	No	ns	>0.9999
UDP:6 vs. Ribose-5-phosphate:6	-0.38	-1.991 to 1.231	No	ns	>0.9999
UDP:6 vs. Ribose-5-phosphate:9	-0.8597	-2.631 to 0.9115	No	ns	>0.9999
UDP:6 vs. Ribose-5-phosphate:12	-1.063	-2.835 to 0.7078	No	ns	0.9832
UDP:6 vs. Sedoheptulose 7-Phosphate:3	-0.6458	-2.510 to 1.219	No	ns	>0.9999
UDP:6 vs. Sedoheptulose 7-Phosphate:6	-1.089	-2.802 to 0.6242	No	ns	0.9534
UDP:6 vs. Sedoheptulose 7-Phosphate:9	-1.569	-3.433 to 0.2957	No	ns	0.3362
UDP:6 vs. Sedoheptulose 7-Phosphate:12	-1.772	-3.637 to 0.09199	No	ns	0.0982
UDP:6 vs. sedoheptulose-1,7-biphosphate:1.5	0.08409	-1.691 to 1.859	No	ns	>0.9999
UDP:6 vs. sedoheptulose-1,7-biphosphate:3	-0.07279	-1.844 to 1.698	No	ns	>0.9999
UDP:6 vs. sedoheptulose-1,7-biphosphate:6	-0.516	-2.127 to 1.095	No	ns	>0.9999
UDP:6 vs. sedoheptulose-1,7-biphosphate:9	-0.9956	-2.767 to 0.7756	No	ns	0.9959
UDP:6 vs. sedoheptulose-1,7-biphosphate:12	-1.199	-2.971 to 0.5719	No	ns	0.8833
UDP:6 vs. Octoluse Bisphosphate:1.5	-0.612	-2.387 to 1.163	No	ns	>0.9999
UDP:6 vs. Octoluse Bisphosphate:3	-0.7689	-2.540 to 1.002	No	ns	>0.9999
UDP:6 vs. Octoluse Bisphosphate:6	-1.212	-2.823 to 0.3993	No	ns	0.6548
UDP:6 vs. Octoluse Bisphosphate:9	-1.692	-3.463 to 0.07951	No	ns	0.0927
UDP:6 vs. Octoluse Bisphosphate:12	-1.895	-3.667 to -0.1242	Yes	*	0.0173
UDP:6 vs. Octoluse-8-P:1.5	0.002563	-1.773 to 1.778	No	ns	>0.9999
UDP:6 vs. Octoluse-8-P:3	-0.1543	-1.926 to 1.617	No	ns	>0.9999
UDP:6 vs. Octoluse-8-P:6	-0.5975	-2.209 to 1.014	No	ns	>0.9999
UDP:6 vs. Octoluse-8-P:9	-1.077	-2.848 to 0.6940	No	ns	0.9785
UDP:6 vs. Octoluse-8-P:12	-1.281	-3.052 to 0.4904	No	ns	0.7558
UDP:6 vs. Fructose-1-6-bisphosphate:1.5	-0.01804	-1.793 to 1.757	No	ns	>0.9999
UDP:6 vs. Fructose-1-6-bisphosphate:3	-0.1749	-1.946 to 1.596	No	ns	>0.9999
UDP:6 vs. Fructose-1-6-bisphosphate:6	-0.6181	-2.229 to 0.9932	No	ns	>0.9999
UDP:6 vs. Fructose-1-6-bisphosphate:9	-1.098	-2.869 to 0.6734	No	ns	0.9696
UDP:6 vs. Fructose-1-6-bisphosphate:12	-1.301	-3.073 to 0.4697	No	ns	0.7168
UDP:6 vs. Fructose 6-phosphate:1.5	0.2088	-1.567 to 1.984	No	ns	>0.9999
UDP:6 vs. Fructose 6-phosphate:3	0.0519	-1.719 to 1.823	No	ns	>0.9999
UDP:6 vs. Fructose 6-phosphate:6	-0.3913	-2.003 to 1.220	No	ns	>0.9999
UDP:6 vs. Fructose 6-phosphate:9	-0.8709	-2.642 to 0.9003	No	ns	>0.9999
UDP:6 vs. Fructose 6-phosphate:12	-1.075	-2.846 to 0.6966	No	ns	0.9794
UDP:6 vs. 3-phosphoglycerate:1.5	0.3288	-1.447 to 2.104	No	ns	>0.9999
UDP:6 vs. 3-phosphoglycerate:3	0.1719	-1.599 to 1.943	No	ns	>0.9999
UDP:6 vs. 3-phosphoglycerate:6	-0.2713	-1.883 to 1.340	No	ns	>0.9999
UDP:6 vs. 3-phosphoglycerate:9	-0.751	-2.522 to 1.020	No	ns	>0.9999
UDP:6 vs. 3-phosphoglycerate:12	-0.9547	-2.726 to 0.8165	No	ns	0.9986
UDP:6 vs. Phosphoenolpyruvate:1.5	0.35	-1.425 to 2.125	No	ns	>0.9999
UDP:6 vs. Phosphoenolpyruvate:3	0.1931	-1.578 to 1.964	No	ns	>0.9999
UDP:6 vs. Phosphoenolpyruvate:6	-0.25	-1.861 to 1.361	No	ns	>0.9999
UDP:6 vs. Phosphoenolpyruvate:9	-0.7297	-2.501 to 1.041	No	ns	>0.9999
UDP:6 vs. Phosphoenolpyruvate:12	-0.9334	-2.705 to 0.8378	No	ns	0.9992
UDP:6 vs. 2_3-BPG:1.5	-0.2791	-2.054 to 1.496	No	ns	>0.9999
UDP:6 vs. 2_3-BPG:3	-0.436	-2.207 to 1.335	No	ns	>0.9999
UDP:6 vs. 2_3-BPG:6	-0.8791	-2.490 to 0.7322	No	ns	0.998
UDP:6 vs. 2_3-BPG:9	-1.359	-3.130 to 0.4124	No	ns	0.5996
UDP:6 vs. 2_3-BPG:12	-1.562	-3.334 to 0.2087	No	ns	0.2229
UDP:6 vs. Arginino-succinate:1.5	-0.1524	-1.928 to 1.623	No	ns	>0.9999
UDP:6 vs. Arginino-succinate:3	-0.3093	-2.081 to 1.462	No	ns	>0.9999
UDP:6 vs. Arginino-succinate:6	-0.7525	-2.364 to 0.8588	No	ns	>0.9999
UDP:6 vs. Arginino-succinate:9	-1.232	-3.003 to 0.5390	No	ns	0.8379
UDP:6 vs. Arginino-succinate:12	-1.436	-3.207 to 0.3353	No	ns	0.4392
UDP:6 vs. 3-Phosphoserine:1.5	0.02005	-1.755 to 1.795	No	ns	>0.9999
UDP:6 vs. 3-Phosphoserine:3	-0.1368	-1.908 to 1.634	No	ns	>0.9999
UDP:6 vs. 3-Phosphoserine:6	-0.58	-2.191 to 1.031	No	ns	>0.9999
UDP:6 vs. 3-Phosphoserine:9	-1.06	-2.831 to 0.7115	No	ns	0.9843
UDP:6 vs. 3-Phosphoserine:12	-1.263	-3.035 to 0.5078	No	ns	0.7871
UDP:6 vs. Myo-inositol:1.5	1.12	-0.6553 to 2.895	No	ns	0.9588
UDP:6 vs. Myo-inositol:3	0.9632	-0.8080 to 2.734	No	ns	0.9982
UDP:6 vs. Myo-inositol:6	0.52	-1.091 to 2.131	No	ns	>0.9999
UDP:6 vs. Myo-inositol:9	0.04033	-1.731 to 1.812	No	ns	>0.9999
UDP:6 vs. Myo-inositol:12	-0.1634	-1.935 to 1.608	No	ns	>0.9999
UDP:6 vs. Cyclic-AMP:1.5	-1.013	-2.788 to 0.7624	No	ns	0.9943
UDP:6 vs. Cyclic-AMP:3	-1.17	-2.941 to 0.6014	No	ns	0.9166
UDP:6 vs. Cyclic-AMP:6	-1.613	-3.224 to -0.001678	Yes	*	0.0493
UDP:6 vs. Cyclic-AMP:9	-2.093	-3.864 to -0.3214	Yes	**	0.0027
UDP:6 vs. Cyclic-AMP:12	-2.296	-4.068 to -0.5251	Yes	***	0.0003
UDP:9 vs. UDP:12	-0.2037	-0.9391 to 0.5318	No	ns	>0.9999
UDP:9 vs. GDP:1.5	0.8462	-0.9291 to 2.622	No	ns	>0.9999
UDP:9 vs. GDP:3	0.6893	-1.082 to 2.461	No	ns	>0.9999
UDP:9 vs. GDP:6	0.2462	-1.525 to 2.017	No	ns	>0.9999
UDP:9 vs. GDP:9	-0.2335	-1.845 to 1.378	No	ns	>0.9999
UDP:9 vs. GDP:12	-0.4372	-2.208 to 1.334	No	ns	>0.9999
UDP:9 vs. CTP:1.5	0.8997	-0.8756 to 2.675	No	ns	0.9998
UDP:9 vs. CTP:3	0.7428	-1.028 to 2.514	No	ns	>0.9999
UDP:9 vs. CTP:6	0.2997	-1.472 to 2.071	No	ns	>0.9999
UDP:9 vs. CTP:9	-0.18	-1.791 to 1.431	No	ns	>0.9999
UDP:9 vs. CTP:12	-0.3837	-2.155 to 1.388	No	ns	>0.9999
UDP:9 vs. GTP:1.5	0.8992	-0.8762 to 2.675	No	ns	0.9998
UDP:9 vs. GTP:3	0.7423	-1.029 to 2.514	No	ns	>0.9999
UDP:9 vs. GTP:6	0.2991	-1.472 to 2.070	No	ns	>0.9999
UDP:9 vs. GTP:9	-0.1805	-1.792 to 1.431	No	ns	>0.9999
UDP:9 vs. GTP:12	-0.3842	-2.155 to 1.387	No	ns	>0.9999
UDP:9 vs. Inosine:1.5	0.8569	-0.9184 to 2.632	No	ns	>0.9999
UDP:9 vs. Inosine:3	0.7	-1.071 to 2.471	No	ns	>0.9999
UDP:9 vs. Inosine:6	0.2569	-1.514 to 2.028	No	ns	>0.9999
UDP:9 vs. Inosine:9	-0.2228	-1.834 to 1.388	No	ns	>0.9999
UDP:9 vs. Inosine:12	-0.4265	-2.198 to 1.345	No	ns	>0.9999
UDP:9 vs. Guanosine:1.5	0.8274	-0.9480 to 2.603	No	ns	>0.9999
UDP:9 vs. Guanosine:3	0.6705	-1.101 to 2.442	No	ns	>0.9999
UDP:9 vs. Guanosine:6	0.2273	-1.544 to 1.999	No	ns	>0.9999
UDP:9 vs. Guanosine:9	-0.2523	-1.864 to 1.359	No	ns	>0.9999
UDP:9 vs. Guanosine:12	-0.456	-2.227 to 1.315	No	ns	>0.9999
UDP:9 vs. Gluconolactano-6-phosphate:1.5	1.84	0.06438 to 3.615	Yes	*	0.0293
UDP:9 vs. Gluconolactano-6-phosphate:3	1.683	-0.08836 to 3.454	No	ns	0.0989
UDP:9 vs. Gluconolactano-6-phosphate:6	1.24	-0.5315 to 3.011	No	ns	0.8263
UDP:9 vs. Gluconolactano-6-phosphate:9	0.76	-0.8513 to 2.371	No	ns	>0.9999
UDP:9 vs. Gluconolactano-6-phosphate:12	0.5563	-1.215 to 2.328	No	ns	>0.9999
UDP:9 vs. 6-phospho-D-gluconate:1.5	0.7423	-1.033 to 2.518	No	ns	>0.9999
UDP:9 vs. 6-phospho-D-gluconate:3	0.5855	-1.186 to 2.357	No	ns	>0.9999
UDP:9 vs. 6-phospho-D-gluconate:6	0.1423	-1.629 to 1.914	No	ns	>0.9999
UDP:9 vs. 6-phospho-D-gluconate:9	-0.3374	-1.949 to 1.274	No	ns	>0.9999
UDP:9 vs. 6-phospho-D-gluconate:12	-0.5411	-2.312 to 1.230	No	ns	>0.9999
UDP:9 vs. Ribose-5-phosphate:1.5	0.6997	-1.076 to 2.475	No	ns	>0.9999
UDP:9 vs. Ribose-5-phosphate:3	0.5428	-1.228 to 2.314	No	ns	>0.9999
UDP:9 vs. Ribose-5-phosphate:6	0.09967	-1.672 to 1.871	No	ns	>0.9999
UDP:9 vs. Ribose-5-phosphate:9	-0.38	-1.991 to 1.231	No	ns	>0.9999
UDP:9 vs. Ribose-5-phosphate:12	-0.5837	-2.355 to 1.188	No	ns	>0.9999
UDP:9 vs. Sedoheptulose 7-Phosphate:3	-0.1662	-2.031 to 1.698	No	ns	>0.9999
UDP:9 vs. Sedoheptulose 7-Phosphate:6	-0.6093	-2.474 to 1.255	No	ns	>0.9999
UDP:9 vs. Sedoheptulose 7-Phosphate:9	-1.089	-2.802 to 0.6242	No	ns	0.9534
UDP:9 vs. Sedoheptulose 7-Phosphate:12	-1.293	-3.157 to 0.5717	No	ns	0.8439
UDP:9 vs. sedoheptulose-1,7-biphosphate:1.5	0.5638	-1.212 to 2.339	No	ns	>0.9999
UDP:9 vs. sedoheptulose-1,7-biphosphate:3	0.4069	-1.364 to 2.178	No	ns	>0.9999
UDP:9 vs. sedoheptulose-1,7-biphosphate:6	-0.03629	-1.807 to 1.735	No	ns	>0.9999
UDP:9 vs. sedoheptulose-1,7-biphosphate:9	-0.516	-2.127 to 1.095	No	ns	>0.9999
UDP:9 vs. sedoheptulose-1,7-biphosphate:12	-0.7197	-2.491 to 1.052	No	ns	>0.9999
UDP:9 vs. Octoluse Bisphosphate:1.5	-0.1323	-1.908 to 1.643	No	ns	>0.9999
UDP:9 vs. Octoluse Bisphosphate:3	-0.2892	-2.060 to 1.482	No	ns	>0.9999
UDP:9 vs. Octoluse Bisphosphate:6	-0.7323	-2.504 to 1.039	No	ns	>0.9999
UDP:9 vs. Octoluse Bisphosphate:9	-1.212	-2.823 to 0.3993	No	ns	0.6548
UDP:9 vs. Octoluse Bisphosphate:12	-1.416	-3.187 to 0.3555	No	ns	0.4802
UDP:9 vs. Octoluse-8-P:1.5	0.4822	-1.293 to 2.258	No	ns	>0.9999
UDP:9 vs. Octoluse-8-P:3	0.3254	-1.446 to 2.097	No	ns	>0.9999
UDP:9 vs. Octoluse-8-P:6	-0.1178	-1.889 to 1.653	No	ns	>0.9999
UDP:9 vs. Octoluse-8-P:9	-0.5975	-2.209 to 1.014	No	ns	>0.9999
UDP:9 vs. Octoluse-8-P:12	-0.8012	-2.572 to 0.9700	No	ns	>0.9999
UDP:9 vs. Fructose-1-6-bisphosphate:1.5	0.4616	-1.314 to 2.237	No	ns	>0.9999
UDP:9 vs. Fructose-1-6-bisphosphate:3	0.3047	-1.466 to 2.076	No	ns	>0.9999
UDP:9 vs. Fructose-1-6-bisphosphate:6	-0.1384	-1.910 to 1.633	No	ns	>0.9999
UDP:9 vs. Fructose-1-6-bisphosphate:9	-0.6181	-2.229 to 0.9932	No	ns	>0.9999
UDP:9 vs. Fructose-1-6-bisphosphate:12	-0.8218	-2.593 to 0.9494	No	ns	>0.9999
UDP:9 vs. Fructose 6-phosphate:1.5	0.6884	-1.087 to 2.464	No	ns	>0.9999
UDP:9 vs. Fructose 6-phosphate:3	0.5316	-1.240 to 2.303	No	ns	>0.9999
UDP:9 vs. Fructose 6-phosphate:6	0.0884	-1.683 to 1.860	No	ns	>0.9999
UDP:9 vs. Fructose 6-phosphate:9	-0.3913	-2.003 to 1.220	No	ns	>0.9999
UDP:9 vs. Fructose 6-phosphate:12	-0.595	-2.366 to 1.176	No	ns	>0.9999
UDP:9 vs. 3-phosphoglycerate:1.5	0.8084	-0.9669 to 2.584	No	ns	>0.9999
UDP:9 vs. 3-phosphoglycerate:3	0.6516	-1.120 to 2.423	No	ns	>0.9999
UDP:9 vs. 3-phosphoglycerate:6	0.2084	-1.563 to 1.980	No	ns	>0.9999
UDP:9 vs. 3-phosphoglycerate:9	-0.2713	-1.883 to 1.340	No	ns	>0.9999
UDP:9 vs. 3-phosphoglycerate:12	-0.475	-2.246 to 1.296	No	ns	>0.9999
UDP:9 vs. Phosphoenolpyruvate:1.5	0.8297	-0.9457 to 2.605	No	ns	>0.9999
UDP:9 vs. Phosphoenolpyruvate:3	0.6728	-1.098 to 2.444	No	ns	>0.9999
UDP:9 vs. Phosphoenolpyruvate:6	0.2296	-1.542 to 2.001	No	ns	>0.9999
UDP:9 vs. Phosphoenolpyruvate:9	-0.25	-1.861 to 1.361	No	ns	>0.9999
UDP:9 vs. Phosphoenolpyruvate:12	-0.4537	-2.225 to 1.317	No	ns	>0.9999
UDP:9 vs. 2_3-BPG:1.5	0.2006	-1.575 to 1.976	No	ns	>0.9999
UDP:9 vs. 2_3-BPG:3	0.04372	-1.727 to 1.815	No	ns	>0.9999
UDP:9 vs. 2_3-BPG:6	-0.3994	-2.171 to 1.372	No	ns	>0.9999
UDP:9 vs. 2_3-BPG:9	-0.8791	-2.490 to 0.7322	No	ns	0.998
UDP:9 vs. 2_3-BPG:12	-1.083	-2.854 to 0.6884	No	ns	0.9763
UDP:9 vs. Arginino-succinate:1.5	0.3272	-1.448 to 2.103	No	ns	>0.9999
UDP:9 vs. Arginino-succinate:3	0.1703	-1.601 to 1.942	No	ns	>0.9999
UDP:9 vs. Arginino-succinate:6	-0.2728	-2.044 to 1.498	No	ns	>0.9999
UDP:9 vs. Arginino-succinate:9	-0.7525	-2.364 to 0.8588	No	ns	>0.9999
UDP:9 vs. Arginino-succinate:12	-0.9562	-2.727 to 0.8150	No	ns	0.9985
UDP:9 vs. 3-Phosphoserine:1.5	0.4997	-1.276 to 2.275	No	ns	>0.9999
UDP:9 vs. 3-Phosphoserine:3	0.3428	-1.428 to 2.114	No	ns	>0.9999
UDP:9 vs. 3-Phosphoserine:6	-0.1003	-1.872 to 1.671	No	ns	>0.9999
UDP:9 vs. 3-Phosphoserine:9	-0.58	-2.191 to 1.031	No	ns	>0.9999
UDP:9 vs. 3-Phosphoserine:12	-0.7837	-2.555 to 0.9875	No	ns	>0.9999
UDP:9 vs. Myo-inositol:1.5	1.6	-0.1756 to 3.375	No	ns	0.1805
UDP:9 vs. Myo-inositol:3	1.443	-0.3284 to 3.214	No	ns	0.4254
UDP:9 vs. Myo-inositol:6	0.9997	-0.7715 to 2.771	No	ns	0.9955
UDP:9 vs. Myo-inositol:9	0.52	-1.091 to 2.131	No	ns	>0.9999
UDP:9 vs. Myo-inositol:12	0.3163	-1.455 to 2.088	No	ns	>0.9999
UDP:9 vs. Cyclic-AMP:1.5	-0.5332	-2.309 to 1.242	No	ns	>0.9999
UDP:9 vs. Cyclic-AMP:3	-0.6901	-2.461 to 1.081	No	ns	>0.9999
UDP:9 vs. Cyclic-AMP:6	-1.133	-2.904 to 0.6379	No	ns	0.9482
UDP:9 vs. Cyclic-AMP:9	-1.613	-3.224 to -0.001678	Yes	*	0.0493
UDP:9 vs. Cyclic-AMP:12	-1.817	-3.588 to -0.04546	Yes	*	0.0343
UDP:12 vs. GDP:1.5	1.05	-0.7255 to 2.825	No	ns	0.9876
UDP:12 vs. GDP:3	0.893	-0.8782 to 2.664	No	ns	0.9998
UDP:12 vs. GDP:6	0.4498	-1.321 to 2.221	No	ns	>0.9999
UDP:12 vs. GDP:9	-0.02983	-1.801 to 1.741	No	ns	>0.9999
UDP:12 vs. GDP:12	-0.2335	-1.845 to 1.378	No	ns	>0.9999
UDP:12 vs. CTP:1.5	1.103	-0.6719 to 2.879	No	ns	0.9681
UDP:12 vs. CTP:3	0.9465	-0.8247 to 2.718	No	ns	0.9989
UDP:12 vs. CTP:6	0.5034	-1.268 to 2.275	No	ns	>0.9999
UDP:12 vs. CTP:9	0.02369	-1.748 to 1.795	No	ns	>0.9999
UDP:12 vs. CTP:12	-0.18	-1.791 to 1.431	No	ns	>0.9999
UDP:12 vs. GTP:1.5	1.103	-0.6725 to 2.878	No	ns	0.9684
UDP:12 vs. GTP:3	0.946	-0.8252 to 2.717	No	ns	0.9989
UDP:12 vs. GTP:6	0.5028	-1.268 to 2.274	No	ns	>0.9999
UDP:12 vs. GTP:9	0.02316	-1.748 to 1.794	No	ns	>0.9999
UDP:12 vs. GTP:12	-0.1805	-1.792 to 1.431	No	ns	>0.9999
UDP:12 vs. Inosine:1.5	1.061	-0.7148 to 2.836	No	ns	0.9848
UDP:12 vs. Inosine:3	0.9037	-0.8675 to 2.675	No	ns	0.9997
UDP:12 vs. Inosine:6	0.4605	-1.311 to 2.232	No	ns	>0.9999
UDP:12 vs. Inosine:9	-0.01913	-1.790 to 1.752	No	ns	>0.9999
UDP:12 vs. Inosine:12	-0.2228	-1.834 to 1.388	No	ns	>0.9999
UDP:12 vs. Guanosine:1.5	1.031	-0.7443 to 2.806	No	ns	0.9915
UDP:12 vs. Guanosine:3	0.8742	-0.8970 to 2.645	No	ns	0.9999
UDP:12 vs. Guanosine:6	0.431	-1.340 to 2.202	No	ns	>0.9999
UDP:12 vs. Guanosine:9	-0.04864	-1.820 to 1.723	No	ns	>0.9999
UDP:12 vs. Guanosine:12	-0.2523	-1.864 to 1.359	No	ns	>0.9999
UDP:12 vs. Gluconolactano-6-phosphate:1.5	2.043	0.2681 to 3.819	Yes	**	0.0045
UDP:12 vs. Gluconolactano-6-phosphate:3	1.887	0.1153 to 3.658	Yes	*	0.0187
UDP:12 vs. Gluconolactano-6-phosphate:6	1.443	-0.3278 to 3.215	No	ns	0.4243
UDP:12 vs. Gluconolactano-6-phosphate:9	0.9637	-0.8075 to 2.735	No	ns	0.9982
UDP:12 vs. Gluconolactano-6-phosphate:12	0.76	-0.8513 to 2.371	No	ns	>0.9999
UDP:12 vs. 6-phospho-D-gluconate:1.5	0.946	-0.8293 to 2.721	No	ns	0.9989
UDP:12 vs. 6-phospho-D-gluconate:3	0.7892	-0.9820 to 2.560	No	ns	>0.9999
UDP:12 vs. 6-phospho-D-gluconate:6	0.346	-1.425 to 2.117	No	ns	>0.9999
UDP:12 vs. 6-phospho-D-gluconate:9	-0.1337	-1.905 to 1.638	No	ns	>0.9999
UDP:12 vs. 6-phospho-D-gluconate:12	-0.3374	-1.949 to 1.274	No	ns	>0.9999
UDP:12 vs. Ribose-5-phosphate:1.5	0.9034	-0.8719 to 2.679	No	ns	0.9997
UDP:12 vs. Ribose-5-phosphate:3	0.7465	-1.025 to 2.518	No	ns	>0.9999
UDP:12 vs. Ribose-5-phosphate:6	0.3034	-1.468 to 2.075	No	ns	>0.9999
UDP:12 vs. Ribose-5-phosphate:9	-0.1763	-1.948 to 1.595	No	ns	>0.9999
UDP:12 vs. Ribose-5-phosphate:12	-0.38	-1.991 to 1.231	No	ns	>0.9999
UDP:12 vs. Sedoheptulose 7-Phosphate:3	0.03754	-1.827 to 1.902	No	ns	>0.9999
UDP:12 vs. Sedoheptulose 7-Phosphate:6	-0.4056	-2.270 to 1.459	No	ns	>0.9999
UDP:12 vs. Sedoheptulose 7-Phosphate:9	-0.8853	-2.750 to 0.9790	No	ns	>0.9999
UDP:12 vs. Sedoheptulose 7-Phosphate:12	-1.089	-2.802 to 0.6242	No	ns	0.9534
UDP:12 vs. sedoheptulose-1,7-biphosphate:1.5	0.7675	-1.008 to 2.543	No	ns	>0.9999
UDP:12 vs. sedoheptulose-1,7-biphosphate:3	0.6106	-1.161 to 2.382	No	ns	>0.9999
UDP:12 vs. sedoheptulose-1,7-biphosphate:6	0.1674	-1.604 to 1.939	No	ns	>0.9999
UDP:12 vs. sedoheptulose-1,7-biphosphate:9	-0.3123	-2.083 to 1.459	No	ns	>0.9999
UDP:12 vs. sedoheptulose-1,7-biphosphate:12	-0.516	-2.127 to 1.095	No	ns	>0.9999
UDP:12 vs. Octoluse Bisphosphate:1.5	0.07139	-1.704 to 1.847	No	ns	>0.9999
UDP:12 vs. Octoluse Bisphosphate:3	-0.08549	-1.857 to 1.686	No	ns	>0.9999
UDP:12 vs. Octoluse Bisphosphate:6	-0.5287	-2.300 to 1.243	No	ns	>0.9999
UDP:12 vs. Octoluse Bisphosphate:9	-1.008	-2.780 to 0.7629	No	ns	0.9945
UDP:12 vs. Octoluse Bisphosphate:12	-1.212	-2.823 to 0.3993	No	ns	0.6548
UDP:12 vs. Octoluse-8-P:1.5	0.6859	-1.089 to 2.461	No	ns	>0.9999
UDP:12 vs. Octoluse-8-P:3	0.529	-1.242 to 2.300	No	ns	>0.9999
UDP:12 vs. Octoluse-8-P:6	0.08588	-1.685 to 1.857	No	ns	>0.9999
UDP:12 vs. Octoluse-8-P:9	-0.3938	-2.165 to 1.377	No	ns	>0.9999
UDP:12 vs. Octoluse-8-P:12	-0.5975	-2.209 to 1.014	No	ns	>0.9999
UDP:12 vs. Fructose-1-6-bisphosphate:1.5	0.6653	-1.110 to 2.441	No	ns	>0.9999
UDP:12 vs. Fructose-1-6-bisphosphate:3	0.5084	-1.263 to 2.280	No	ns	>0.9999
UDP:12 vs. Fructose-1-6-bisphosphate:6	0.06527	-1.706 to 1.836	No	ns	>0.9999
UDP:12 vs. Fructose-1-6-bisphosphate:9	-0.4144	-2.186 to 1.357	No	ns	>0.9999
UDP:12 vs. Fructose-1-6-bisphosphate:12	-0.6181	-2.229 to 0.9932	No	ns	>0.9999
UDP:12 vs. Fructose 6-phosphate:1.5	0.8921	-0.8832 to 2.667	No	ns	0.9998
UDP:12 vs. Fructose 6-phosphate:3	0.7353	-1.036 to 2.506	No	ns	>0.9999
UDP:12 vs. Fructose 6-phosphate:6	0.2921	-1.479 to 2.063	No	ns	>0.9999
UDP:12 vs. Fructose 6-phosphate:9	-0.1876	-1.959 to 1.584	No	ns	>0.9999
UDP:12 vs. Fructose 6-phosphate:12	-0.3913	-2.003 to 1.220	No	ns	>0.9999
UDP:12 vs. 3-phosphoglycerate:1.5	1.012	-0.7632 to 2.787	No	ns	0.9944
UDP:12 vs. 3-phosphoglycerate:3	0.8552	-0.9160 to 2.626	No	ns	>0.9999
UDP:12 vs. 3-phosphoglycerate:6	0.4121	-1.359 to 2.183	No	ns	>0.9999
UDP:12 vs. 3-phosphoglycerate:9	-0.0676	-1.839 to 1.704	No	ns	>0.9999
UDP:12 vs. 3-phosphoglycerate:12	-0.2713	-1.883 to 1.340	No	ns	>0.9999
UDP:12 vs. Phosphoenolpyruvate:1.5	1.033	-0.7420 to 2.809	No	ns	0.9911
UDP:12 vs. Phosphoenolpyruvate:3	0.8765	-0.8947 to 2.648	No	ns	0.9999
UDP:12 vs. Phosphoenolpyruvate:6	0.4333	-1.338 to 2.205	No	ns	>0.9999
UDP:12 vs. Phosphoenolpyruvate:9	-0.04635	-1.818 to 1.725	No	ns	>0.9999
UDP:12 vs. Phosphoenolpyruvate:12	-0.25	-1.861 to 1.361	No	ns	>0.9999
UDP:12 vs. 2_3-BPG:1.5	0.4043	-1.371 to 2.180	No	ns	>0.9999
UDP:12 vs. 2_3-BPG:3	0.2474	-1.524 to 2.019	No	ns	>0.9999
UDP:12 vs. 2_3-BPG:6	-0.1958	-1.967 to 1.575	No	ns	>0.9999
UDP:12 vs. 2_3-BPG:9	-0.6754	-2.447 to 1.096	No	ns	>0.9999
UDP:12 vs. 2_3-BPG:12	-0.8791	-2.490 to 0.7322	No	ns	0.998
UDP:12 vs. Arginino-succinate:1.5	0.5309	-1.244 to 2.306	No	ns	>0.9999
UDP:12 vs. Arginino-succinate:3	0.374	-1.397 to 2.145	No	ns	>0.9999
UDP:12 vs. Arginino-succinate:6	-0.06913	-1.840 to 1.702	No	ns	>0.9999
UDP:12 vs. Arginino-succinate:9	-0.5488	-2.320 to 1.222	No	ns	>0.9999
UDP:12 vs. Arginino-succinate:12	-0.7525	-2.364 to 0.8588	No	ns	>0.9999
UDP:12 vs. 3-Phosphoserine:1.5	0.7034	-1.072 to 2.479	No	ns	>0.9999
UDP:12 vs. 3-Phosphoserine:3	0.5465	-1.225 to 2.318	No	ns	>0.9999
UDP:12 vs. 3-Phosphoserine:6	0.1034	-1.668 to 1.875	No	ns	>0.9999
UDP:12 vs. 3-Phosphoserine:9	-0.3763	-2.148 to 1.395	No	ns	>0.9999
UDP:12 vs. 3-Phosphoserine:12	-0.58	-2.191 to 1.031	No	ns	>0.9999
UDP:12 vs. Myo-inositol:1.5	1.803	0.02807 to 3.579	Yes	*	0.0397
UDP:12 vs. Myo-inositol:3	1.647	-0.1247 to 3.418	No	ns	0.1284
UDP:12 vs. Myo-inositol:6	1.203	-0.5678 to 2.975	No	ns	0.8782
UDP:12 vs. Myo-inositol:9	0.7237	-1.048 to 2.495	No	ns	>0.9999
UDP:12 vs. Myo-inositol:12	0.52	-1.091 to 2.131	No	ns	>0.9999
UDP:12 vs. Cyclic-AMP:1.5	-0.3296	-2.105 to 1.446	No	ns	>0.9999
UDP:12 vs. Cyclic-AMP:3	-0.4864	-2.258 to 1.285	No	ns	>0.9999
UDP:12 vs. Cyclic-AMP:6	-0.9296	-2.701 to 0.8416	No	ns	0.9993
UDP:12 vs. Cyclic-AMP:9	-1.409	-3.180 to 0.3619	No	ns	0.4935
UDP:12 vs. Cyclic-AMP:12	-1.613	-3.224 to -0.001678	Yes	*	0.0493
GDP:1.5 vs. GDP:3	-0.1569	-0.9023 to 0.5885	No	ns	>0.9999
GDP:1.5 vs. GDP:6	-0.6	-1.345 to 0.1453	No	ns	0.4594
GDP:1.5 vs. GDP:9	-1.08	-1.825 to -0.3343	Yes	****	<0.0001
GDP:1.5 vs. GDP:12	-1.283	-2.029 to -0.5380	Yes	****	<0.0001
GDP:1.5 vs. CTP:1.5	0.05352	-1.558 to 1.665	No	ns	>0.9999
GDP:1.5 vs. CTP:3	-0.1034	-1.879 to 1.672	No	ns	>0.9999
GDP:1.5 vs. CTP:6	-0.5465	-2.322 to 1.229	No	ns	>0.9999
GDP:1.5 vs. CTP:9	-1.026	-2.802 to 0.7491	No	ns	0.9923
GDP:1.5 vs. CTP:12	-1.23	-3.005 to 0.5455	No	ns	0.8455
GDP:1.5 vs. GTP:1.5	0.05299	-1.558 to 1.664	No	ns	>0.9999
GDP:1.5 vs. GTP:3	-0.1039	-1.879 to 1.671	No	ns	>0.9999
GDP:1.5 vs. GTP:6	-0.5471	-2.322 to 1.228	No	ns	>0.9999
GDP:1.5 vs. GTP:9	-1.027	-2.802 to 0.7486	No	ns	0.9923
GDP:1.5 vs. GTP:12	-1.23	-3.006 to 0.5449	No	ns	0.8448
GDP:1.5 vs. Inosine:1.5	0.0107	-1.601 to 1.622	No	ns	>0.9999
GDP:1.5 vs. Inosine:3	-0.1462	-1.922 to 1.629	No	ns	>0.9999
GDP:1.5 vs. Inosine:6	-0.5893	-2.365 to 1.186	No	ns	>0.9999
GDP:1.5 vs. Inosine:9	-1.069	-2.844 to 0.7063	No	ns	0.9822
GDP:1.5 vs. Inosine:12	-1.273	-3.048 to 0.5026	No	ns	0.7759
GDP:1.5 vs. Guanosine:1.5	-0.01881	-1.630 to 1.592	No	ns	>0.9999
GDP:1.5 vs. Guanosine:3	-0.1757	-1.951 to 1.600	No	ns	>0.9999
GDP:1.5 vs. Guanosine:6	-0.6189	-2.394 to 1.156	No	ns	>0.9999
GDP:1.5 vs. Guanosine:9	-1.099	-2.874 to 0.6768	No	ns	0.9705
GDP:1.5 vs. Guanosine:12	-1.302	-3.078 to 0.4731	No	ns	0.7212
GDP:1.5 vs. Gluconolactano-6-phosphate:1.5	0.9935	-0.6178 to 2.605	No	ns	0.9723
GDP:1.5 vs. Gluconolactano-6-phosphate:3	0.8366	-0.9387 to 2.612	No	ns	>0.9999
GDP:1.5 vs. Gluconolactano-6-phosphate:6	0.3935	-1.382 to 2.169	No	ns	>0.9999
GDP:1.5 vs. Gluconolactano-6-phosphate:9	-0.0862	-1.862 to 1.689	No	ns	>0.9999
GDP:1.5 vs. Gluconolactano-6-phosphate:12	-0.2899	-2.065 to 1.485	No	ns	>0.9999
GDP:1.5 vs. 6-phospho-D-gluconate:1.5	-0.1039	-1.715 to 1.507	No	ns	>0.9999
GDP:1.5 vs. 6-phospho-D-gluconate:3	-0.2607	-2.036 to 1.515	No	ns	>0.9999
GDP:1.5 vs. 6-phospho-D-gluconate:6	-0.7039	-2.479 to 1.071	No	ns	>0.9999
GDP:1.5 vs. 6-phospho-D-gluconate:9	-1.184	-2.959 to 0.5918	No	ns	0.905
GDP:1.5 vs. 6-phospho-D-gluconate:12	-1.387	-3.163 to 0.3881	No	ns	0.5464
GDP:1.5 vs. Ribose-5-phosphate:1.5	-0.1465	-1.758 to 1.465	No	ns	>0.9999
GDP:1.5 vs. Ribose-5-phosphate:3	-0.3034	-2.079 to 1.472	No	ns	>0.9999
GDP:1.5 vs. Ribose-5-phosphate:6	-0.7465	-2.522 to 1.029	No	ns	>0.9999
GDP:1.5 vs. Ribose-5-phosphate:9	-1.226	-3.002 to 0.5491	No	ns	0.8509
GDP:1.5 vs. Ribose-5-phosphate:12	-1.43	-3.205 to 0.3455	No	ns	0.458
GDP:1.5 vs. Sedoheptulose 7-Phosphate:3	-1.012	-2.842 to 0.8178	No	ns	0.9972
GDP:1.5 vs. Sedoheptulose 7-Phosphate:6	-1.456	-3.286 to 0.3746	No	ns	0.4948
GDP:1.5 vs. Sedoheptulose 7-Phosphate:9	-1.935	-3.765 to -0.1051	Yes	*	0.0211
GDP:1.5 vs. Sedoheptulose 7-Phosphate:12	-2.139	-3.969 to -0.3088	Yes	**	0.0033
GDP:1.5 vs. sedoheptulose-1,7-biphosphate:1.5	-0.2824	-1.894 to 1.329	No	ns	>0.9999
GDP:1.5 vs. sedoheptulose-1,7-biphosphate:3	-0.4393	-2.215 to 1.336	No	ns	>0.9999
GDP:1.5 vs. sedoheptulose-1,7-biphosphate:6	-0.8825	-2.658 to 0.8929	No	ns	0.9999
GDP:1.5 vs. sedoheptulose-1,7-biphosphate:9	-1.362	-3.138 to 0.4132	No	ns	0.5992
GDP:1.5 vs. sedoheptulose-1,7-biphosphate:12	-1.566	-3.341 to 0.2095	No	ns	0.2233
GDP:1.5 vs. Octoluse Bisphosphate:1.5	-0.9785	-2.590 to 0.6328	No	ns	0.9791
GDP:1.5 vs. Octoluse Bisphosphate:3	-1.135	-2.911 to 0.6400	No	ns	0.9486
GDP:1.5 vs. Octoluse Bisphosphate:6	-1.579	-3.354 to 0.1968	No	ns	0.2064
GDP:1.5 vs. Octoluse Bisphosphate:9	-2.058	-3.834 to -0.2829	Yes	**	0.0039
GDP:1.5 vs. Octoluse Bisphosphate:12	-2.262	-4.037 to -0.4866	Yes	***	0.0005
GDP:1.5 vs. Octoluse-8-P:1.5	-0.364	-1.975 to 1.247	No	ns	>0.9999
GDP:1.5 vs. Octoluse-8-P:3	-0.5208	-2.296 to 1.255	No	ns	>0.9999
GDP:1.5 vs. Octoluse-8-P:6	-0.964	-2.739 to 0.8113	No	ns	0.9983
GDP:1.5 vs. Octoluse-8-P:9	-1.444	-3.219 to 0.3317	No	ns	0.4304
GDP:1.5 vs. Octoluse-8-P:12	-1.647	-3.423 to 0.1280	No	ns	0.1311
GDP:1.5 vs. Fructose-1-6-bisphosphate:1.5	-0.3846	-1.996 to 1.227	No	ns	>0.9999
GDP:1.5 vs. Fructose-1-6-bisphosphate:3	-0.5415	-2.317 to 1.234	No	ns	>0.9999
GDP:1.5 vs. Fructose-1-6-bisphosphate:6	-0.9846	-2.760 to 0.7907	No	ns	0.9971
GDP:1.5 vs. Fructose-1-6-bisphosphate:9	-1.464	-3.240 to 0.3111	No	ns	0.3903
GDP:1.5 vs. Fructose-1-6-bisphosphate:12	-1.668	-3.443 to 0.1074	No	ns	0.1133
GDP:1.5 vs. Fructose 6-phosphate:1.5	-0.1577	-1.769 to 1.454	No	ns	>0.9999
GDP:1.5 vs. Fructose 6-phosphate:3	-0.3146	-2.090 to 1.461	No	ns	>0.9999
GDP:1.5 vs. Fructose 6-phosphate:6	-0.7578	-2.533 to 1.018	No	ns	>0.9999
GDP:1.5 vs. Fructose 6-phosphate:9	-1.237	-3.013 to 0.5379	No	ns	0.8342
GDP:1.5 vs. Fructose 6-phosphate:12	-1.441	-3.217 to 0.3342	No	ns	0.4354
GDP:1.5 vs. 3-phosphoglycerate:1.5	-0.03777	-1.649 to 1.574	No	ns	>0.9999
GDP:1.5 vs. 3-phosphoglycerate:3	-0.1946	-1.970 to 1.581	No	ns	>0.9999
GDP:1.5 vs. 3-phosphoglycerate:6	-0.6378	-2.413 to 1.138	No	ns	>0.9999
GDP:1.5 vs. 3-phosphoglycerate:9	-1.117	-2.893 to 0.6579	No	ns	0.9604
GDP:1.5 vs. 3-phosphoglycerate:12	-1.321	-3.097 to 0.4542	No	ns	0.6838
GDP:1.5 vs. Phosphoenolpyruvate:1.5	-0.01652	-1.628 to 1.595	No	ns	>0.9999
GDP:1.5 vs. Phosphoenolpyruvate:3	-0.1734	-1.949 to 1.602	No	ns	>0.9999
GDP:1.5 vs. Phosphoenolpyruvate:6	-0.6166	-2.392 to 1.159	No	ns	>0.9999
GDP:1.5 vs. Phosphoenolpyruvate:9	-1.096	-2.872 to 0.6791	No	ns	0.9716
GDP:1.5 vs. Phosphoenolpyruvate:12	-1.3	-3.075 to 0.4754	No	ns	0.7256
GDP:1.5 vs. 2_3-BPG:1.5	-0.6456	-2.257 to 0.9657	No	ns	>0.9999
GDP:1.5 vs. 2_3-BPG:3	-0.8025	-2.578 to 0.9729	No	ns	>0.9999
GDP:1.5 vs. 2_3-BPG:6	-1.246	-3.021 to 0.5297	No	ns	0.8215
GDP:1.5 vs. 2_3-BPG:9	-1.725	-3.501 to 0.05003	No	ns	0.0741
GDP:1.5 vs. 2_3-BPG:12	-1.929	-3.704 to -0.1537	Yes	*	0.0133
GDP:1.5 vs. Arginino-succinate:1.5	-0.519	-2.130 to 1.092	No	ns	>0.9999
GDP:1.5 vs. Arginino-succinate:3	-0.6759	-2.451 to 1.099	No	ns	>0.9999
GDP:1.5 vs. Arginino-succinate:6	-1.119	-2.894 to 0.6563	No	ns	0.9594
GDP:1.5 vs. Arginino-succinate:9	-1.599	-3.374 to 0.1766	No	ns	0.1817
GDP:1.5 vs. Arginino-succinate:12	-1.802	-3.578 to -0.02704	Yes	*	0.0401
GDP:1.5 vs. 3-Phosphoserine:1.5	-0.3465	-1.958 to 1.265	No	ns	>0.9999
GDP:1.5 vs. 3-Phosphoserine:3	-0.5034	-2.279 to 1.272	No	ns	>0.9999
GDP:1.5 vs. 3-Phosphoserine:6	-0.9465	-2.722 to 0.8288	No	ns	0.9989
GDP:1.5 vs. 3-Phosphoserine:9	-1.426	-3.202 to 0.3491	No	ns	0.4655
GDP:1.5 vs. 3-Phosphoserine:12	-1.63	-3.405 to 0.1455	No	ns	0.1478
GDP:1.5 vs. Myo-inositol:1.5	0.7535	-0.8578 to 2.365	No	ns	>0.9999
GDP:1.5 vs. Myo-inositol:3	0.5966	-1.179 to 2.372	No	ns	>0.9999
GDP:1.5 vs. Myo-inositol:6	0.1535	-1.622 to 1.929	No	ns	>0.9999
GDP:1.5 vs. Myo-inositol:9	-0.3262	-2.102 to 1.449	No	ns	>0.9999
GDP:1.5 vs. Myo-inositol:12	-0.5299	-2.305 to 1.245	No	ns	>0.9999
GDP:1.5 vs. Cyclic-AMP:1.5	-1.379	-2.991 to 0.2318	No	ns	0.2919
GDP:1.5 vs. Cyclic-AMP:3	-1.536	-3.312 to 0.2390	No	ns	0.266
GDP:1.5 vs. Cyclic-AMP:6	-1.979	-3.755 to -0.2042	Yes	**	0.0083
GDP:1.5 vs. Cyclic-AMP:9	-2.459	-4.235 to -0.6838	Yes	****	<0.0001
GDP:1.5 vs. Cyclic-AMP:12	-2.663	-4.438 to -0.8875	Yes	****	<0.0001
GDP:3 vs. GDP:6	-0.4432	-1.179 to 0.2923	No	ns	0.982
GDP:3 vs. GDP:9	-0.9228	-1.658 to -0.1874	Yes	***	0.0007
GDP:3 vs. GDP:12	-1.127	-1.862 to -0.3911	Yes	****	<0.0001
GDP:3 vs. CTP:1.5	0.2104	-1.565 to 1.986	No	ns	>0.9999
GDP:3 vs. CTP:3	0.05352	-1.558 to 1.665	No	ns	>0.9999
GDP:3 vs. CTP:6	-0.3896	-2.161 to 1.382	No	ns	>0.9999
GDP:3 vs. CTP:9	-0.8693	-2.641 to 0.9019	No	ns	>0.9999
GDP:3 vs. CTP:12	-1.073	-2.844 to 0.6982	No	ns	0.98
GDP:3 vs. GTP:1.5	0.2099	-1.565 to 1.985	No	ns	>0.9999
GDP:3 vs. GTP:3	0.05299	-1.558 to 1.664	No	ns	>0.9999
GDP:3 vs. GTP:6	-0.3902	-2.161 to 1.381	No	ns	>0.9999
GDP:3 vs. GTP:9	-0.8698	-2.641 to 0.9014	No	ns	>0.9999
GDP:3 vs. GTP:12	-1.074	-2.845 to 0.6977	No	ns	0.9798
GDP:3 vs. Inosine:1.5	0.1676	-1.608 to 1.943	No	ns	>0.9999
GDP:3 vs. Inosine:3	0.0107	-1.601 to 1.622	No	ns	>0.9999
GDP:3 vs. Inosine:6	-0.4325	-2.204 to 1.339	No	ns	>0.9999
GDP:3 vs. Inosine:9	-0.9121	-2.683 to 0.8591	No	ns	0.9996
GDP:3 vs. Inosine:12	-1.116	-2.887 to 0.6554	No	ns	0.9598
GDP:3 vs. Guanosine:1.5	0.1381	-1.637 to 1.913	No	ns	>0.9999
GDP:3 vs. Guanosine:3	-0.01881	-1.630 to 1.592	No	ns	>0.9999
GDP:3 vs. Guanosine:6	-0.462	-2.233 to 1.309	No	ns	>0.9999
GDP:3 vs. Guanosine:9	-0.9416	-2.713 to 0.8296	No	ns	0.999
GDP:3 vs. Guanosine:12	-1.145	-2.917 to 0.6259	No	ns	0.9389
GDP:3 vs. Gluconolactano-6-phosphate:1.5	1.15	-0.6249 to 2.926	No	ns	0.937
GDP:3 vs. Gluconolactano-6-phosphate:3	0.9935	-0.6178 to 2.605	No	ns	0.9723
GDP:3 vs. Gluconolactano-6-phosphate:6	0.5504	-1.221 to 2.322	No	ns	>0.9999
GDP:3 vs. Gluconolactano-6-phosphate:9	0.07068	-1.701 to 1.842	No	ns	>0.9999
GDP:3 vs. Gluconolactano-6-phosphate:12	-0.133	-1.904 to 1.638	No	ns	>0.9999
GDP:3 vs. 6-phospho-D-gluconate:1.5	0.05303	-1.722 to 1.828	No	ns	>0.9999
GDP:3 vs. 6-phospho-D-gluconate:3	-0.1039	-1.715 to 1.507	No	ns	>0.9999
GDP:3 vs. 6-phospho-D-gluconate:6	-0.547	-2.318 to 1.224	No	ns	>0.9999
GDP:3 vs. 6-phospho-D-gluconate:9	-1.027	-2.798 to 0.7445	No	ns	0.9919
GDP:3 vs. 6-phospho-D-gluconate:12	-1.23	-3.002 to 0.5408	No	ns	0.8405
GDP:3 vs. Ribose-5-phosphate:1.5	0.0104	-1.765 to 1.786	No	ns	>0.9999
GDP:3 vs. Ribose-5-phosphate:3	-0.1465	-1.758 to 1.465	No	ns	>0.9999
GDP:3 vs. Ribose-5-phosphate:6	-0.5896	-2.361 to 1.182	No	ns	>0.9999
GDP:3 vs. Ribose-5-phosphate:9	-1.069	-2.841 to 0.7019	No	ns	0.9813
GDP:3 vs. Ribose-5-phosphate:12	-1.273	-3.044 to 0.4982	No	ns	0.7701
GDP:3 vs. Sedoheptulose 7-Phosphate:3	-0.8555	-2.569 to 0.8577	No	ns	0.9998
GDP:3 vs. Sedoheptulose 7-Phosphate:6	-1.299	-3.163 to 0.5657	No	ns	0.8354
GDP:3 vs. Sedoheptulose 7-Phosphate:9	-1.778	-3.643 to 0.08603	No	ns	0.0942
GDP:3 vs. Sedoheptulose 7-Phosphate:12	-1.982	-3.846 to -0.1177	Yes	*	0.0193
GDP:3 vs. sedoheptulose-1,7-biphosphate:1.5	-0.1256	-1.901 to 1.650	No	ns	>0.9999
GDP:3 vs. sedoheptulose-1,7-biphosphate:3	-0.2824	-1.894 to 1.329	No	ns	>0.9999
GDP:3 vs. sedoheptulose-1,7-biphosphate:6	-0.7256	-2.497 to 1.046	No	ns	>0.9999
GDP:3 vs. sedoheptulose-1,7-biphosphate:9	-1.205	-2.976 to 0.5659	No	ns	0.8757
GDP:3 vs. sedoheptulose-1,7-biphosphate:12	-1.409	-3.180 to 0.3622	No	ns	0.4941
GDP:3 vs. Octoluse Bisphosphate:1.5	-0.8216	-2.597 to 0.9537	No	ns	>0.9999
GDP:3 vs. Octoluse Bisphosphate:3	-0.9785	-2.590 to 0.6328	No	ns	0.9791
GDP:3 vs. Octoluse Bisphosphate:6	-1.422	-3.193 to 0.3495	No	ns	0.468
GDP:3 vs. Octoluse Bisphosphate:9	-1.901	-3.673 to -0.1301	Yes	*	0.0164
GDP:3 vs. Octoluse Bisphosphate:12	-2.105	-3.876 to -0.3338	Yes	**	0.0023
GDP:3 vs. Octoluse-8-P:1.5	-0.2071	-1.982 to 1.568	No	ns	>0.9999
GDP:3 vs. Octoluse-8-P:3	-0.364	-1.975 to 1.247	No	ns	>0.9999
GDP:3 vs. Octoluse-8-P:6	-0.8071	-2.578 to 0.9641	No	ns	>0.9999
GDP:3 vs. Octoluse-8-P:9	-1.287	-3.058 to 0.4844	No	ns	0.7448
GDP:3 vs. Octoluse-8-P:12	-1.49	-3.262 to 0.2807	No	ns	0.3358
GDP:3 vs. Fructose-1-6-bisphosphate:1.5	-0.2277	-2.003 to 1.548	No	ns	>0.9999
GDP:3 vs. Fructose-1-6-bisphosphate:3	-0.3846	-1.996 to 1.227	No	ns	>0.9999
GDP:3 vs. Fructose-1-6-bisphosphate:6	-0.8277	-2.599 to 0.9435	No	ns	>0.9999
GDP:3 vs. Fructose-1-6-bisphosphate:9	-1.307	-3.079 to 0.4638	No	ns	0.7051
GDP:3 vs. Fructose-1-6-bisphosphate:12	-1.511	-3.282 to 0.2601	No	ns	0.3005
GDP:3 vs. Fructose 6-phosphate:1.5	-0.0008693	-1.776 to 1.774	No	ns	>0.9999
GDP:3 vs. Fructose 6-phosphate:3	-0.1577	-1.769 to 1.454	No	ns	>0.9999
GDP:3 vs. Fructose 6-phosphate:6	-0.6009	-2.372 to 1.170	No	ns	>0.9999
GDP:3 vs. Fructose 6-phosphate:9	-1.081	-2.852 to 0.6906	No	ns	0.9772
GDP:3 vs. Fructose 6-phosphate:12	-1.284	-3.055 to 0.4869	No	ns	0.7495
GDP:3 vs. 3-phosphoglycerate:1.5	0.1191	-1.656 to 1.894	No	ns	>0.9999
GDP:3 vs. 3-phosphoglycerate:3	-0.03777	-1.649 to 1.574	No	ns	>0.9999
GDP:3 vs. 3-phosphoglycerate:6	-0.4809	-2.252 to 1.290	No	ns	>0.9999
GDP:3 vs. 3-phosphoglycerate:9	-0.9606	-2.732 to 0.8106	No	ns	0.9983
GDP:3 vs. 3-phosphoglycerate:12	-1.164	-2.935 to 0.6069	No	ns	0.9221
GDP:3 vs. Phosphoenolpyruvate:1.5	0.1404	-1.635 to 1.916	No	ns	>0.9999
GDP:3 vs. Phosphoenolpyruvate:3	-0.01652	-1.628 to 1.595	No	ns	>0.9999
GDP:3 vs. Phosphoenolpyruvate:6	-0.4597	-2.231 to 1.312	No	ns	>0.9999
GDP:3 vs. Phosphoenolpyruvate:9	-0.9394	-2.711 to 0.8318	No	ns	0.9991
GDP:3 vs. Phosphoenolpyruvate:12	-1.143	-2.914 to 0.6281	No	ns	0.9408
GDP:3 vs. 2_3-BPG:1.5	-0.4887	-2.264 to 1.287	No	ns	>0.9999
GDP:3 vs. 2_3-BPG:3	-0.6456	-2.257 to 0.9657	No	ns	>0.9999
GDP:3 vs. 2_3-BPG:6	-1.089	-2.860 to 0.6824	No	ns	0.9738
GDP:3 vs. 2_3-BPG:9	-1.568	-3.340 to 0.2028	No	ns	0.2149
GDP:3 vs. 2_3-BPG:12	-1.772	-3.543 to -0.0009307	Yes	*	0.0496
GDP:3 vs. Arginino-succinate:1.5	-0.3621	-2.137 to 1.413	No	ns	>0.9999
GDP:3 vs. Arginino-succinate:3	-0.519	-2.130 to 1.092	No	ns	>0.9999
GDP:3 vs. Arginino-succinate:6	-0.9621	-2.733 to 0.8091	No	ns	0.9983
GDP:3 vs. Arginino-succinate:9	-1.442	-3.213 to 0.3294	No	ns	0.4274
GDP:3 vs. Arginino-succinate:12	-1.646	-3.417 to 0.1257	No	ns	0.1293
GDP:3 vs. 3-Phosphoserine:1.5	-0.1896	-1.965 to 1.586	No	ns	>0.9999
GDP:3 vs. 3-Phosphoserine:3	-0.3465	-1.958 to 1.265	No	ns	>0.9999
GDP:3 vs. 3-Phosphoserine:6	-0.7896	-2.561 to 0.9816	No	ns	>0.9999
GDP:3 vs. 3-Phosphoserine:9	-1.269	-3.041 to 0.5019	No	ns	0.7767
GDP:3 vs. 3-Phosphoserine:12	-1.473	-3.244 to 0.2982	No	ns	0.3675
GDP:3 vs. Myo-inositol:1.5	0.9104	-0.8649 to 2.686	No	ns	0.9996
GDP:3 vs. Myo-inositol:3	0.7535	-0.8578 to 2.365	No	ns	>0.9999
GDP:3 vs. Myo-inositol:6	0.3104	-1.461 to 2.082	No	ns	>0.9999
GDP:3 vs. Myo-inositol:9	-0.1693	-1.941 to 1.602	No	ns	>0.9999
GDP:3 vs. Myo-inositol:12	-0.373	-2.144 to 1.398	No	ns	>0.9999
GDP:3 vs. Cyclic-AMP:1.5	-1.223	-2.998 to 0.5528	No	ns	0.8561
GDP:3 vs. Cyclic-AMP:3	-1.379	-2.991 to 0.2318	No	ns	0.2919
GDP:3 vs. Cyclic-AMP:6	-1.823	-3.594 to -0.05142	Yes	*	0.0327
GDP:3 vs. Cyclic-AMP:9	-2.302	-4.073 to -0.5311	Yes	***	0.0003
GDP:3 vs. Cyclic-AMP:12	-2.506	-4.277 to -0.7348	Yes	****	<0.0001
GDP:6 vs. GDP:9	-0.4797	-1.215 to 0.2558	No	ns	0.9305
GDP:6 vs. GDP:12	-0.6834	-1.419 to 0.05209	No	ns	0.1291
GDP:6 vs. CTP:1.5	0.6536	-1.122 to 2.429	No	ns	>0.9999
GDP:6 vs. CTP:3	0.4967	-1.275 to 2.268	No	ns	>0.9999
GDP:6 vs. CTP:6	0.05352	-1.558 to 1.665	No	ns	>0.9999
GDP:6 vs. CTP:9	-0.4262	-2.197 to 1.345	No	ns	>0.9999
GDP:6 vs. CTP:12	-0.6298	-2.401 to 1.141	No	ns	>0.9999
GDP:6 vs. GTP:1.5	0.653	-1.122 to 2.428	No	ns	>0.9999
GDP:6 vs. GTP:3	0.4962	-1.275 to 2.267	No	ns	>0.9999
GDP:6 vs. GTP:6	0.05299	-1.558 to 1.664	No	ns	>0.9999
GDP:6 vs. GTP:9	-0.4267	-2.198 to 1.345	No	ns	>0.9999
GDP:6 vs. GTP:12	-0.6304	-2.402 to 1.141	No	ns	>0.9999
GDP:6 vs. Inosine:1.5	0.6107	-1.165 to 2.386	No	ns	>0.9999
GDP:6 vs. Inosine:3	0.4539	-1.317 to 2.225	No	ns	>0.9999
GDP:6 vs. Inosine:6	0.0107	-1.601 to 1.622	No	ns	>0.9999
GDP:6 vs. Inosine:9	-0.469	-2.240 to 1.302	No	ns	>0.9999
GDP:6 vs. Inosine:12	-0.6727	-2.444 to 1.099	No	ns	>0.9999
GDP:6 vs. Guanosine:1.5	0.5812	-1.194 to 2.357	No	ns	>0.9999
GDP:6 vs. Guanosine:3	0.4244	-1.347 to 2.196	No	ns	>0.9999
GDP:6 vs. Guanosine:6	-0.01881	-1.630 to 1.592	No	ns	>0.9999
GDP:6 vs. Guanosine:9	-0.4985	-2.270 to 1.273	No	ns	>0.9999
GDP:6 vs. Guanosine:12	-0.7022	-2.473 to 1.069	No	ns	>0.9999
GDP:6 vs. Gluconolactano-6-phosphate:1.5	1.594	-0.1818 to 3.369	No	ns	0.1878
GDP:6 vs. Gluconolactano-6-phosphate:3	1.437	-0.3345 to 3.208	No	ns	0.4376
GDP:6 vs. Gluconolactano-6-phosphate:6	0.9935	-0.6178 to 2.605	No	ns	0.9723
GDP:6 vs. Gluconolactano-6-phosphate:9	0.5138	-1.257 to 2.285	No	ns	>0.9999
GDP:6 vs. Gluconolactano-6-phosphate:12	0.3102	-1.461 to 2.081	No	ns	>0.9999
GDP:6 vs. 6-phospho-D-gluconate:1.5	0.4962	-1.279 to 2.272	No	ns	>0.9999
GDP:6 vs. 6-phospho-D-gluconate:3	0.3393	-1.432 to 2.111	No	ns	>0.9999
GDP:6 vs. 6-phospho-D-gluconate:6	-0.1039	-1.715 to 1.507	No	ns	>0.9999
GDP:6 vs. 6-phospho-D-gluconate:9	-0.5835	-2.355 to 1.188	No	ns	>0.9999
GDP:6 vs. 6-phospho-D-gluconate:12	-0.7872	-2.558 to 0.9840	No	ns	>0.9999
GDP:6 vs. Ribose-5-phosphate:1.5	0.4536	-1.322 to 2.229	No	ns	>0.9999
GDP:6 vs. Ribose-5-phosphate:3	0.2967	-1.475 to 2.068	No	ns	>0.9999
GDP:6 vs. Ribose-5-phosphate:6	-0.1465	-1.758 to 1.465	No	ns	>0.9999
GDP:6 vs. Ribose-5-phosphate:9	-0.6262	-2.397 to 1.145	No	ns	>0.9999
GDP:6 vs. Ribose-5-phosphate:12	-0.8298	-2.601 to 0.9414	No	ns	>0.9999
GDP:6 vs. Sedoheptulose 7-Phosphate:3	-0.4123	-2.277 to 1.452	No	ns	>0.9999
GDP:6 vs. Sedoheptulose 7-Phosphate:6	-0.8555	-2.569 to 0.8577	No	ns	0.9998
GDP:6 vs. Sedoheptulose 7-Phosphate:9	-1.335	-3.199 to 0.5292	No	ns	0.7782
GDP:6 vs. Sedoheptulose 7-Phosphate:12	-1.539	-3.403 to 0.3255	No	ns	0.3882
GDP:6 vs. sedoheptulose-1,7-biphosphate:1.5	0.3176	-1.458 to 2.093	No	ns	>0.9999
GDP:6 vs. sedoheptulose-1,7-biphosphate:3	0.1607	-1.610 to 1.932	No	ns	>0.9999
GDP:6 vs. sedoheptulose-1,7-biphosphate:6	-0.2824	-1.894 to 1.329	No	ns	>0.9999
GDP:6 vs. sedoheptulose-1,7-biphosphate:9	-0.7621	-2.533 to 1.009	No	ns	>0.9999
GDP:6 vs. sedoheptulose-1,7-biphosphate:12	-0.9658	-2.737 to 0.8054	No	ns	0.9981
GDP:6 vs. Octoluse Bisphosphate:1.5	-0.3785	-2.154 to 1.397	No	ns	>0.9999
GDP:6 vs. Octoluse Bisphosphate:3	-0.5353	-2.307 to 1.236	No	ns	>0.9999
GDP:6 vs. Octoluse Bisphosphate:6	-0.9785	-2.590 to 0.6328	No	ns	0.9791
GDP:6 vs. Octoluse Bisphosphate:9	-1.458	-3.229 to 0.3130	No	ns	0.3955
GDP:6 vs. Octoluse Bisphosphate:12	-1.662	-3.433 to 0.1093	No	ns	0.1152
GDP:6 vs. Octoluse-8-P:1.5	0.2361	-1.539 to 2.011	No	ns	>0.9999
GDP:6 vs. Octoluse-8-P:3	0.0792	-1.692 to 1.850	No	ns	>0.9999
GDP:6 vs. Octoluse-8-P:6	-0.364	-1.975 to 1.247	No	ns	>0.9999
GDP:6 vs. Octoluse-8-P:9	-0.8436	-2.615 to 0.9276	No	ns	>0.9999
GDP:6 vs. Octoluse-8-P:12	-1.047	-2.819 to 0.7239	No	ns	0.9876
GDP:6 vs. Fructose-1-6-bisphosphate:1.5	0.2155	-1.560 to 1.991	No	ns	>0.9999
GDP:6 vs. Fructose-1-6-bisphosphate:3	0.0586	-1.713 to 1.830	No	ns	>0.9999
GDP:6 vs. Fructose-1-6-bisphosphate:6	-0.3846	-1.996 to 1.227	No	ns	>0.9999
GDP:6 vs. Fructose-1-6-bisphosphate:9	-0.8642	-2.635 to 0.9070	No	ns	>0.9999
GDP:6 vs. Fructose-1-6-bisphosphate:12	-1.068	-2.839 to 0.7033	No	ns	0.9818
GDP:6 vs. Fructose 6-phosphate:1.5	0.4423	-1.333 to 2.218	No	ns	>0.9999
GDP:6 vs. Fructose 6-phosphate:3	0.2854	-1.486 to 2.057	No	ns	>0.9999
GDP:6 vs. Fructose 6-phosphate:6	-0.1577	-1.769 to 1.454	No	ns	>0.9999
GDP:6 vs. Fructose 6-phosphate:9	-0.6374	-2.409 to 1.134	No	ns	>0.9999
GDP:6 vs. Fructose 6-phosphate:12	-0.8411	-2.612 to 0.9301	No	ns	>0.9999
GDP:6 vs. 3-phosphoglycerate:1.5	0.5623	-1.213 to 2.338	No	ns	>0.9999
GDP:6 vs. 3-phosphoglycerate:3	0.4054	-1.366 to 2.177	No	ns	>0.9999
GDP:6 vs. 3-phosphoglycerate:6	-0.03777	-1.649 to 1.574	No	ns	>0.9999
GDP:6 vs. 3-phosphoglycerate:9	-0.5174	-2.289 to 1.254	No	ns	>0.9999
GDP:6 vs. 3-phosphoglycerate:12	-0.7211	-2.492 to 1.050	No	ns	>0.9999
GDP:6 vs. Phosphoenolpyruvate:1.5	0.5835	-1.192 to 2.359	No	ns	>0.9999
GDP:6 vs. Phosphoenolpyruvate:3	0.4266	-1.345 to 2.198	No	ns	>0.9999
GDP:6 vs. Phosphoenolpyruvate:6	-0.01652	-1.628 to 1.595	No	ns	>0.9999
GDP:6 vs. Phosphoenolpyruvate:9	-0.4962	-2.267 to 1.275	No	ns	>0.9999
GDP:6 vs. Phosphoenolpyruvate:12	-0.6999	-2.471 to 1.071	No	ns	>0.9999
GDP:6 vs. 2_3-BPG:1.5	-0.04555	-1.821 to 1.730	No	ns	>0.9999
GDP:6 vs. 2_3-BPG:3	-0.2024	-1.974 to 1.569	No	ns	>0.9999
GDP:6 vs. 2_3-BPG:6	-0.6456	-2.257 to 0.9657	No	ns	>0.9999
GDP:6 vs. 2_3-BPG:9	-1.125	-2.896 to 0.6459	No	ns	0.9538
GDP:6 vs. 2_3-BPG:12	-1.329	-3.100 to 0.4422	No	ns	0.6617
GDP:6 vs. Arginino-succinate:1.5	0.08107	-1.694 to 1.856	No	ns	>0.9999
GDP:6 vs. Arginino-succinate:3	-0.07581	-1.847 to 1.695	No	ns	>0.9999
GDP:6 vs. Arginino-succinate:6	-0.519	-2.130 to 1.092	No	ns	>0.9999
GDP:6 vs. Arginino-succinate:9	-0.9986	-2.770 to 0.7726	No	ns	0.9956
GDP:6 vs. Arginino-succinate:12	-1.202	-2.974 to 0.5689	No	ns	0.8795
GDP:6 vs. 3-Phosphoserine:1.5	0.2536	-1.522 to 2.029	No	ns	>0.9999
GDP:6 vs. 3-Phosphoserine:3	0.09669	-1.675 to 1.868	No	ns	>0.9999
GDP:6 vs. 3-Phosphoserine:6	-0.3465	-1.958 to 1.265	No	ns	>0.9999
GDP:6 vs. 3-Phosphoserine:9	-0.8262	-2.597 to 0.9450	No	ns	>0.9999
GDP:6 vs. 3-Phosphoserine:12	-1.03	-2.801 to 0.7414	No	ns	0.9913
GDP:6 vs. Myo-inositol:1.5	1.354	-0.4218 to 3.129	No	ns	0.6172
GDP:6 vs. Myo-inositol:3	1.197	-0.5745 to 2.968	No	ns	0.8866
GDP:6 vs. Myo-inositol:6	0.7535	-0.8578 to 2.365	No	ns	>0.9999
GDP:6 vs. Myo-inositol:9	0.2738	-1.497 to 2.045	No	ns	>0.9999
GDP:6 vs. Myo-inositol:12	0.07016	-1.701 to 1.841	No	ns	>0.9999
GDP:6 vs. Cyclic-AMP:1.5	-0.7794	-2.555 to 0.9959	No	ns	>0.9999
GDP:6 vs. Cyclic-AMP:3	-0.9363	-2.707 to 0.8349	No	ns	0.9992
GDP:6 vs. Cyclic-AMP:6	-1.379	-2.991 to 0.2318	No	ns	0.2919
GDP:6 vs. Cyclic-AMP:9	-1.859	-3.630 to -0.08792	Yes	*	0.0239
GDP:6 vs. Cyclic-AMP:12	-2.063	-3.834 to -0.2916	Yes	**	0.0036
GDP:9 vs. GDP:12	-0.2037	-0.9391 to 0.5318	No	ns	>0.9999
GDP:9 vs. CTP:1.5	1.133	-0.6421 to 2.909	No	ns	0.9501
GDP:9 vs. CTP:3	0.9764	-0.7948 to 2.748	No	ns	0.9975
GDP:9 vs. CTP:6	0.5332	-1.238 to 2.304	No	ns	>0.9999
GDP:9 vs. CTP:9	0.05352	-1.558 to 1.665	No	ns	>0.9999
GDP:9 vs. CTP:12	-0.1502	-1.921 to 1.621	No	ns	>0.9999
GDP:9 vs. GTP:1.5	1.133	-0.6426 to 2.908	No	ns	0.9505
GDP:9 vs. GTP:3	0.9758	-0.7954 to 2.747	No	ns	0.9975
GDP:9 vs. GTP:6	0.5327	-1.239 to 2.304	No	ns	>0.9999
GDP:9 vs. GTP:9	0.05299	-1.558 to 1.664	No	ns	>0.9999
GDP:9 vs. GTP:12	-0.1507	-1.922 to 1.621	No	ns	>0.9999
GDP:9 vs. Inosine:1.5	1.09	-0.6849 to 2.866	No	ns	0.9742
GDP:9 vs. Inosine:3	0.9335	-0.8377 to 2.705	No	ns	0.9992
GDP:9 vs. Inosine:6	0.4904	-1.281 to 2.262	No	ns	>0.9999
GDP:9 vs. Inosine:9	0.0107	-1.601 to 1.622	No	ns	>0.9999
GDP:9 vs. Inosine:12	-0.193	-1.964 to 1.578	No	ns	>0.9999
GDP:9 vs. Guanosine:1.5	1.061	-0.7144 to 2.836	No	ns	0.9847
GDP:9 vs. Guanosine:3	0.904	-0.8672 to 2.675	No	ns	0.9997
GDP:9 vs. Guanosine:6	0.4609	-1.310 to 2.232	No	ns	>0.9999
GDP:9 vs. Guanosine:9	-0.01881	-1.630 to 1.592	No	ns	>0.9999
GDP:9 vs. Guanosine:12	-0.2225	-1.994 to 1.549	No	ns	>0.9999
GDP:9 vs. Gluconolactano-6-phosphate:1.5	2.073	0.2979 to 3.849	Yes	**	0.0034
GDP:9 vs. Gluconolactano-6-phosphate:3	1.916	0.1452 to 3.688	Yes	*	0.0143
GDP:9 vs. Gluconolactano-6-phosphate:6	1.473	-0.2980 to 3.244	No	ns	0.3671
[truncated: 12,048 more rows]
[truncated: 3 more columns]

## Sheet: B. Fig 2. Heatmap values
	Kiss and spit						Full infection
fructose-1-6-bisphosphate	-0.27	0.133	4.005	4.896	3.237	-2.933	2.331	1.814	2.16	4.141	0.689
2_3-BPG	0.202	0.705	0.808	2.565	4.26	0.822				3.753	3.414
hydroxyphenylpyruvate				2.69452		2.95655		2.65447			3.40803
Lactate	-1.84516	-1.64111	-0.440399		1.01425	-0.765894		1.14218	0.668286	0.511544	0.483486
a-ketoglutarate	0.824	1.179	2.812				3.282	2.889	2.982
Succinate	1.77127	-0.600106						1.61478			0.776838
Malate	1.16678	2.80385	4.35416	2.73992	4.18865	4.08912	5.62794		5.25244		4.20073
D-glucono-Î´-lactone-6-phosphate	0.236	2.94		1.687	1.249		0.981		0.033		1.689
ADP/dGDP				0.258844	0.0432066					-0.497655	-0.489859
ATP / dGTP	-3.46221	-6.22592	-2.1779	0.863013	2.69439	1.71218	6.30219	5.45591	3.57304	0.0940711	-2.84552
CTP	0.235933	2.94042		1.68672	1.2488		0.981377		0.0330418		1.68912
GTP				1.57333	0.867212	2.26035				0.876745	0.810748
inosine	-2.741			3.125							2.03
UTP	0.684724			2.77764	6.18448	2.03636				7.5302	4.55659
Glutamine	0.299492	1.20219	1.68369				2.11281	-4.58726
methionine	0.466372	2.11363	-0.0271332		0.37109			0.454964	-1.53168
Proline	2.69662	0.30014	2.70015	4.09618	0.505336		5.37415	5.18389	6.73272		2.75351
Serine	0.133855		0.554985			0.0880878	1.42151	5.77127	1.10975
NADH				0.865808	-0.0238451	-0.629088				1.09984	0.690886
NADPH			1.83295	2.07482	2.294	0.00387014	1.99551	2.389	2.47275	3.59004	-1.11826
ADP-D-glucose	1.44898	0.458295	1.14469				-2.00687		1.09499
UDP-D-glucose				-0.347	6.301	1.018				4.799	3.53
UDP-D-glucuronate				2.46366	1.34371	0.569708				0.0164796	-3.66053
UDP-N-acetyl-glucosamine				-1.59262	1.02669	0.306079				0.596344	0.630074
myo-inositol	1.02142	0.0745647	-0.00640757	-0.174774	2.2382	1.19023	1.02662	-0.0495473	-0.21761	6.23936	0.0986826

## Sheet: B. Fig 2. P values
Table Analyzed	New 30 min labeled fold change
Column A	Kiss and Spit
vs.	vs.
Column B	Full Infection
Test details
Test name	Unpaired t test
Variance assumption	Individual variance for each row
Multiple comparisons	Set P value threshold
Method	No correction for multiple comparisons
Alpha	0.05
Number of tests performed	25
Number of rows omitted	0
	Below threshold?	P value	Mean of Kiss and Spit	Mean of Full Infection	Difference	SE of difference	t ratio	df
fructose-1-6-bisphosphate	No	0.633711	1.511	2.227	-0.7157	1.451	0.4932	9
2_3-BPG	No	0.130872	1.56	3.584	-2.023	1.157	1.749	6
hydroxyphenylpyruvate	No	0.657415	2.826	3.031	-0.2057	0.3989	0.5157	2
Lactate	Yes	0.046015	-0.7357	0.7014	-1.437	0.5935	2.421	7
a-ketoglutarate	No	0.081217	1.605	3.051	-1.446	0.6235	2.319	4
Succinate	No	0.675447	0.5856	1.196	-0.6102	1.258	0.4853	2
Malate	No	0.055944	3.224	5.027	-1.803	0.788	2.288	7
D-glucono-Î´-lactone-6-phosphate	No	0.4552	1.528	0.901	0.627	0.7749	0.8091	5
ADP/dGDP	Yes	0.026875	0.151	-0.4938	0.6448	0.1079	5.976	2
ATP / dGTP	No	0.1334	-1.099	2.516	-3.615	2.191	1.65	9
CTP	No	0.455411	1.528	0.9012	0.6268	0.775	0.8087	5
GTP	No	0.258341	1.567	0.8437	0.7232	0.5198	1.391	3
inosine	No	0.778997	0.192	2.03	-1.838	5.08	0.3618	1
UTP	No	0.189632	2.921	6.043	-3.123	1.978	1.578	4
Glutamine	No	0.433945	1.062	-1.237	2.299	2.551	0.9011	3
methionine	No	0.246	0.731	-0.5384	1.269	0.9347	1.358	4
Proline	Yes	0.030995	2.06	5.011	-2.951	1.096	2.692	7
Serine	No	0.172414	0.259	2.768	-2.509	1.512	1.659	4
NADH	No	0.250851	0.07096	0.8954	-0.8244	0.5808	1.419	3
NADPH	No	0.764419	1.551	1.866	-0.3144	1.009	0.3116	7
ADP-D-glucose	No	0.312505	1.017	-0.4559	1.473	1.216	1.211	3
UDP-D-glucose	No	0.538653	2.324	4.165	-1.841	2.659	0.6921	3
UDP-D-glucuronate	No	0.123468	1.459	-1.822	3.281	1.543	2.126	3
UDP-N-acetyl-glucosamine	No	0.537677	-0.08661	0.6132	-0.6998	1.009	0.6938	3
myo-inositol	No	0.570859	0.7239	1.42	-0.6956	1.183	0.5882	9
	P value	Mean of Kiss and Spit	Mean of Full Infection	Difference	SE of difference	t ratio	df
ADP/dGDP	0.026875	0.151	-0.4938	0.6448	0.1079	5.976	2
Proline	0.030995	2.06	5.011	-2.951	1.096	2.692	7
Lactate	0.046015	-0.7357	0.7014	-1.437	0.5935	2.421	7

## Sheet: C. Fig 3A. Log 2 values
	KISS AND SPIT															FULL INFECTION
	1.5			3			6			9			12			1.5			3			6			9			12			24			36			48
compound	TA1	TC1	TE1	TA2	TC2	TE2	TA3	TC3	TE3	TA4	TC4	TE4	TA5	TC5	TE5	ATG1	CTG1	ETG1	ATG2	CTG2	ETG2	ATG3	CTG3	ETG3	ATG4	CTG4	ETG4	ATG5	CTG5	ETG5	ATG6	CTG6	ETG6	ATG7	CTG7	ETG7	ATG8	CTG8	ETG8
AMP	-0.436257	-0.36653	0.0276168	0.108356	0.0454853	-0.0394419	-0.502981	-0.0734918	0.0333481	1.04675	-0.713904	-0.569948	0.0642727	0.426372	-0.286821	0.365009	-2.05654	-0.277954	0.124629	-0.944527	-0.071	-0.342813	-1.90462	1.25418	2.40865	-1.55478	1.79813	1.67579	-2.81558	-0.142913	1.29631	-2.79657	-2.70135	2.07839	-1.63908	1.08457	0.72033	-2.16278	-2.89189
adenosine	-0.740531	-1.37217	-0.153715	1.01075	0.88058	0.247168	-1.29277	-1.22561	-2.49642	0.147704	-0.43426	-0.897707	-0.505457	-0.610458	-2.25687	2.09069	-0.895698	1.09044	0.737283	-0.904674	0.767723	0.776419	-1.92545	-0.343206	1.16632	-2.80893	-0.185719	1.08612	-2.19083	-0.0203939	2.38265	-3.24709	0.851332	-0.747315	0.68283	1.55779	-1.55818	0.000241609	-0.0938472
dATP	-1.31947	-0.89252	-2.495	-0.167666	-2.15554	0.154178	-1.24313	-1.25557	-0.814494	0.266667	0.691183	0.492961	0.100978	0.954988	0.187007	1.77324	1.24157	1.17589	0.540778	0.994355	1.19246	0.815145	0.74198	0.599513	0.893649	0.766504	0.781319	0.473216	0.271178	0.463217	1.55879	2.40191	1.96403	2.07948	2.45138	2.05121	1.58712	1.19397	1.66642
deoxyadenosine	-1.41846	-1.57739	-1.42143	-0.310124	-0.895382	-0.463608	-0.337227	0.792363	0.897761	0.672895	1.41991	0.712641	0.798046	0.488646	0.616102	0.472554	0.895593	0.905383	-0.780685	-0.706964	-0.923782	-0.412671	-0.663869	-0.785683	-1.58808	-1.4251	-1.7786	-1.11	-0.633961	-0.991186	-0.376426	0.848904	-0.212579	-0.15106	0.159186	0.153851	-1.48652	-2.24115	-0.31853
IMP	0.421291	-0.756815	0.599011	-0.53973	0.666818	1.03158	-0.582938	0.783838	-0.807868	-0.0483464	0.314091	-0.189782	0.790369	-0.167106	-0.426755	1.33816	1.1487	0.739533	0.661142	1.01227	0.826015	1.3849	2.79019	2.84982	2.31102	1.74625	1.69185	1.05779	1.2373	1.20958	2.39446	1.09728	1.42904	2.96013	2.26141	2.67734	0.563459	-0.299189	#NUM!
inosine	0.534206	-0.70409	0.192153	-0.848675	-0.911138	-0.754109	0.622157	0.704077	0.034714	-0.154379	1.22656	0.394286	0.0391552	0.0192461	0.418043	-0.0014441	1.02548	1.07359	-0.251485	1.03639	1.69738	1.01442	0.904252	0.892381	-0.560582	0.996742	1.38912	0.209962	1.23161	1.55027	1.13316	2.11771	2.17078	0.795986	1.98095	2.09134	1.8623	1.28631	2.39175
dGMP	-0.436257	-0.36653	0.0276168	0.108356	0.0454853	-0.0394419	-0.502981	-0.0734918	0.0333481	1.04675	-0.713904	-0.569948	0.0642727	0.426372	-0.286821	0.365009	-2.05654	-0.277954	0.124629	-0.944527	-0.071	-0.342813	-1.90462	1.25418	2.40865	-1.55478	1.79813	1.67579	-2.81558	-0.142913	1.29631	-2.79657	-2.70135	2.07839	-1.63908	1.08457	0.72033	-2.16278	-2.89189
GMP	-1.6798	-1.87802	-0.0443612	1.96825	1.43206	1.09958	-1.5293	-1.65281	-0.985467	3.30552	#NUM!	0.501977	3.24812	3.39592	2.22695	-0.892192	-1.33998	-0.407059	0.367956	0.554391	0.0325504	-1.81562	0.771447	0.760597	0.959174	0.529347	-0.213828	1.45122	0.881102	0.258296	1.94771	0.576313	0.56906	3.43657	1.965	3.56329	2.72486	2.0518	-1.68615
guanine	-1.04586	-0.453924	0.278571	0.708534	0.466558	-0.578543	-0.0974283	-0.277851	-0.352728	0.502884	0.635613	0.393079	-0.251675	0.325545	-0.234242	-0.532423	-0.0534158	-0.367393	-1.22799	0.32341	0.234706	-1.18	0.0743544	-0.871042	-0.125874	0.235437	0.0899918	0.115041	0.0428694	0.371115	0.79032	1.4995	1.80419	1.054	1.85627	2.12762	3.5758	2.55217	2.89702
guanosine	-0.093312	-0.822317	0.214929	0.0491638	-0.418203	-0.5192	0.35363	0.488867	0.00879798	0.0256818	1.08202	0.442367	0.100795	-0.016154	0.535734	0.736904	0.819128	1.1016	-0.0395477	1.12655	1.59011	1.58162	0.90819	0.61907	-0.0175317	1.40758	1.64605	0.829956	1.36882	1.60388	2.06569	2.68217	2.61268	2.67294	2.97866	3.27768	3.94791	2.84676	3.66508
Sedoheptoluse bisphosphate	-0.447042	-0.507606	-0.136344	-0.389211	-0.232141	-0.0360458	0.32792	0.0702882	0.0703109	0.544079	0.732848	0.772564	1.71998	1.6957	1.67812	0.538085	0.533569	0.862288	-0.0115695	0.338643	0.362222	-0.0532994	0.297359	0.582516	0.612979	0.570071	0.753391	0.856069	1.06189	1.10606	0.99642	2.06554	1.38547	0.439236	0.951236	0.965222	-0.126853	-0.17511	0.330436
D-sedoheptulose-1/7-phosphate	#NUM!	#NUM!	#NUM!	#NUM!	#NUM!	0.527008	1.38987	0.075762	-0.280157	2.94248	2.06144	2.05605	3.66857	3.64318	3.4941	1.10369	0.749954	1.23267	0.267239	0.550032	0.633932	1.06787	1.35004	1.42674	1.45647	1.52804	1.16055	0.854062	0.711709	1.05498	3.86186	4.95221	4.42756	2.46349	2.69367	2.62254	2.17446	3.1369	3.32462
Octoluse Bisphosphate	-0.708486	-1.66907	-0.795182	0.194626	-0.131569	0.422907	1.83669	1.4889	1.47987	1.66252	1.87583	1.75859	2.80138	2.94303	2.94477	1.4173	0.659181	0.629806	0.606367	0.942826	0.954662	1.19574	1.26246	1.54176	2.16217	1.92108	2.17229	1.46696	2.05205	1.97657	2.10336	3.69166	2.70351	1.10051	1.62284	1.34506	1.75468	1.62534	2.11659
2_3-Diphosphoglyceric acid	0.0198504	-0.0457448	0.0367956	0.00712156	-1.46336	-0.472367	1.32113	1.28363	1.17897	0.846187	1.38654	1.31472	1.84366	1.76657	1.93494	0.918461	0.377288	1.23321	0.524936	0.939091	0.520868	0.912133	1.68536	1.64207	2.42465	2.21495	2.05937	2.35384	2.31085	2.05832	4.10092	4.66305	4.23392	1.25852	0.139236	2.23755	-4.04095	-0.163595	-0.572314
Comparison of selected conserved shifts in nucleotide metabolism for full Infection and kiss and spit. This table contains the exact values for the ratios represented in Fig. 3A, Fig S4 and their statistical analysis with p-values included.
Kiss and Spit Vs. Full infection	P value	P value summary	Significantly different (P < 0.05)?	One- or two-tailed P value?	t, df
1.5	0.0002	***	Yes	Two-tailed	t=4.303, df=26
3	0.0811	ns	No	Two-tailed	t=1.815, df=26
6	0.0745	ns	No	Two-tailed	t=1.858, df=26
9	0.641	ns	No	Two-tailed	t=0.4718, df=26
12	0.6583	ns	No	Two-tailed	t=0.4474, df=26
Test name	Unpaired t test
Variance assumption	Individual variance for each row
Multiple comparisons	False Discovery Rate (FDR)
Method	Two-stage step-up (Benjamini, Krieger, and Yekutieli)
Desired FDR (Q)	1.00%
1.5 Hours
	Discovery?	P value	Mean of 1.5	Mean of 1.5	Difference	SE of difference	t ratio	df	q value
AMP	No	0.618429	-0.2584	-0.6565	0.3981	0.7385	0.5391	4	0.648977
adenosine	No	0.183824	-0.7555	0.7618	-1.517	0.9455	1.605	4	0.278493
dATP	No	0.004513	-1.569	1.397	-2.966	0.5151	5.758	4	0.018232
deoxyadenosine	Yes	0.000126	-1.472	0.7578	-2.23	0.152	14.67	4	0.001522
IMP	No	0.09864	0.08783	1.075	-0.9876	0.4606	2.144	4	0.170788
inosine	No	0.245807	0.007423	0.6992	-0.6918	0.5092	1.359	4	0.33102
dGMP	No	0.618429	-0.2584	-0.6565	0.3981	0.7385	0.5391	4	0.648977
GMP	No	0.642552	-1.201	-0.8797	-0.321	0.6404	0.5012	4	0.648977
guanine	No	0.837415	-0.4071	-0.3177	-0.08933	0.408	0.2189	4	0.780729
guanosine	No	0.026636	-0.2336	0.8859	-1.119	0.3268	3.426	4	0.058183
Sedoheptoluse bisphosphate	No	0.003117	-0.3637	0.6446	-1.008	0.1583	6.368	4	0.018232
D-sedoheptulose-1/7-phosphate				1.029
Octoluse Bisphosphate	No	0.008096	-1.058	0.9021	-1.96	0.4007	4.891	4	0.024532
2_3-Diphosphoglyceric acid	No	0.028803	0.003635	0.843	-0.8394	0.2512	3.341	4	0.058183
3 H
AMP	No	0.369195	0.03813	-0.297	0.3351	0.3314	1.011	4	0.520184
adenosine	No	0.441457	0.7128	0.2001	0.5127	0.6007	0.8535	4	0.520184
dATP	No	0.094392	-0.723	0.9092	-1.632	0.7476	2.183	4	0.190672
deoxyadenosine	No	0.255057	-0.5564	-0.8038	0.2474	0.1864	1.327	4	0.450813
IMP	No	0.409395	0.3862	0.8331	-0.4469	0.4855	0.9205	4	0.520184
inosine	No	0.044062	-0.838	0.8274	-1.665	0.574	2.901	4	0.132991
dGMP	No	0.369195	0.03813	-0.297	0.3351	0.3314	1.011	4	0.520184
GMP	No	0.016153	1.5	0.3183	1.182	0.2955	3.998	4	0.132991
guanine	No	0.545263	0.1989	-0.2233	0.4221	0.6395	0.6601	4	0.593078
guanosine	No	0.082419	-0.2961	0.8924	-1.188	0.5154	2.306	4	0.190672
Sedoheptoluse bisphosphate	No	0.047027	-0.2191	0.2298	-0.4489	0.1582	2.837	4	0.132991
D-sedoheptulose-1/7-phosphate	No	0.863365	0.527	0.4837	0.04327	0.2218	0.1951	2	0.871999
Octoluse Bisphosphate	No	0.027043	0.162	0.8346	-0.6726	0.1973	3.409	4	0.132991
2_3-Diphosphoglyceric acid	No	0.045504	-0.6429	0.6616	-1.305	0.4547	2.869	4	0.132991
6 H
AMP	No	0.879199	-0.181	-0.3311	0.15	0.9265	0.1619	4	0.824563
adenosine	No	0.255648	-1.672	-0.4974	-1.174	0.8859	1.325	4	0.372962
dATP	Yes	0.000324	-1.104	0.7189	-1.823	0.1582	11.52	4	0.004251
deoxyadenosine	No	0.059272	0.451	-0.6207	1.072	0.4102	2.612	4	0.228871
IMP	No	0.021103	-0.2023	2.342	-2.544	0.6903	3.685	4	0.138541
inosine	No	0.087156	0.4536	0.937	-0.4834	0.2143	2.255	4	0.228871
dGMP	No	0.879199	-0.181	-0.3311	0.15	0.9265	0.1619	4	0.824563
GMP	No	0.217166	-1.389	-0.09453	-1.295	0.8846	1.464	4	0.356423
guanine	No	0.340309	-0.2427	-0.6589	0.4162	0.3848	1.082	4	0.446826
guanosine	No	0.077722	0.2838	1.036	-0.7525	0.319	2.359	4	0.228871
Sedoheptoluse bisphosphate	No	0.588045	0.1562	0.2755	-0.1194	0.2029	0.5881	4	0.643419
D-sedoheptulose-1/7-phosphate	No	0.163124	0.3952	1.282	-0.8864	0.5194	1.706	4	0.309321
Octoluse Bisphosphate	No	0.164908	1.602	1.333	0.2685	0.1582	1.697	4	0.309321
2_3-Diphosphoglyceric acid	No	0.582519	1.261	1.413	-0.1519	0.2544	0.5972	4	0.643419
9 H
AMP	No	0.516556	-0.07903	0.884	-0.963	1.355	0.7106	4	0.61658
adenosine	No	0.867307	-0.3948	-0.6094	0.2147	1.206	0.1781	4	0.82137
dATP	No	0.062699	0.4836	0.8138	-0.3302	0.129	2.559	4	0.117606
deoxyadenosine	Yes	0.000653	0.9351	-1.597	2.532	0.2633	9.619	4	0.008576
IMP	No	0.001598	0.02532	1.916	-1.891	0.2484	7.613	4	0.010489
inosine	No	0.875794	0.4888	0.6084	-0.1196	0.7181	0.1666	4	0.82137
dGMP	No	0.516556	-0.07903	0.884	-0.963	1.355	0.7106	4	0.61658
GMP	No	0.28344	1.904	0.4249	1.479	1.135	1.303	3	0.465195
guanine	No	0.024504	0.5105	0.06652	0.444	0.1262	3.518	4	0.080434
guanosine	No	0.457805	0.5167	1.012	-0.4953	0.6034	0.8209	4	0.61658
Sedoheptoluse bisphosphate	No	0.69575	0.6832	0.6455	0.03768	0.08962	0.4205	4	0.761266
D-sedoheptulose-1/7-phosphate	No	0.036883	2.353	1.382	0.9716	0.3153	3.081	4	0.080713
Octoluse Bisphosphate	No	0.035812	1.766	2.085	-0.3195	0.1027	3.112	4	0.080713
2_3-Diphosphoglyceric acid	No	0.006259	1.182	2.233	-1.051	0.1998	5.259	4	0.027395
12 H
AMP	No	0.726527	0.06794	-0.4276	0.4955	1.32	0.3752	4	0.620901
adenosine	No	0.539156	-1.124	-0.375	-0.7492	1.117	0.6707	4	0.544548
dATP	No	0.968361	0.4143	0.4025	0.01179	0.2793	0.0422	4	0.768464
deoxyadenosine	Yes	0.000791	0.6343	-0.9117	1.546	0.1689	9.154	4	0.003337
IMP	No	0.042128	0.0655	1.168	-1.103	0.3743	2.946	4	0.058505
inosine	No	0.119505	0.1588	0.9973	-0.8385	0.4246	1.975	4	0.147522
dGMP	No	0.726527	0.06794	-0.4276	0.4955	1.32	0.3752	4	0.620901
GMP	No	0.014191	2.957	0.8635	2.093	0.5037	4.156	4	0.031532
guanine	No	0.343634	-0.05346	0.1763	-0.2298	0.2141	1.073	4	0.381777
guanosine	No	0.020212	0.2068	1.268	-1.061	0.284	3.735	4	0.03208
Sedoheptoluse bisphosphate	Yes	0.000901	1.698	1.008	0.6899	0.07798	8.847	4	0.003337
D-sedoheptulose-1/7-phosphate	Yes	1.8e-05	3.602	0.8736	2.728	0.1135	24.04	4	0.000197
Octoluse Bisphosphate	No	0.004963	2.896	1.832	1.065	0.1898	5.609	4	0.013785
2_3-Diphosphoglyceric acid	No	0.019664	1.848	2.241	-0.3926	0.1042	3.766	4	0.03208

## Sheet: D. Fig 10A. Data
	MDAMB231															MDAMB231 CN-II KO
	U			I			I-1 μM			I-2 Μm			I-4 μM			U			I			I-1 μM			I-2 Μm			I-4 μM
IMP	-0.17671	-0.29414	0.378206	1.33984	1.09684	1.48503	3.42194	3.45196	3.8705	3.65417	3.53811	4.31997	5.63834	5.56325	5.7591	-1.28333	-1.1396	-1.04613	-1.38531	-1.78746	-3.24064	-0.73614	-3.04701	-2.19717	-0.967725	-1.4137	-1.03029	0.034524	-1.39708	-1.75968
Inosine	0.590723	-0.57825	-0.27889	-0.31747	-0.39307	-0.69443				4.92839	3.08341		4.21155	5.31316	4.03988			-2.58917	-0.24297	-2.14712	-3.67714				0.83384			6.86938	2.08819	1.43814
GMP	-0.593	0.080332	0.355892	1.81005	2.25434	2.69705	2.59442	3.44972	3.67198	2.54975	2.89816	3.06108	1.99639	2.00426	2.26439	-0.19995	0.571604	0.205813	1.93572	2.25632	1.05351	0.985268	-2.30121	-1.09502	-1.51728	-2.00123	0.391369	0.163117	-2.09005	-2.01085
Guanosine	0.100335	-0.14559	0.034169	-0.37051	-0.01698	0.053473				0.8331	1.32155		1.21282	1.54536	1.04008		-1.34331	-2.02252	-1.71039	-0.66136	-1.72519				-2.59669			1.11834	-3.1384	-3.18154
Guanine	-0.21632	-0.41664	0.475162	-0.79662	-0.69223	-0.66195	-0.94974	-0.55872	-0.394899	0.713671	0.739028	-0.815507	1.10247	1.08982	0.157975	-0.98526	-0.57778			-0.96854	0.381739	-1.28742	-1.51051	-1.1638	-0.418106	-0.876724	-1.38026	2.27582	-0.311877	-0.481963
AMP	-0.26273	0.008642	0.214728	0.990544	1.47775	1.89095	1.36285	1.87052	1.92856	0.570255	0.529868	1.18223	0.008913	0.208801	0.520143	-1.20026	-0.36779	-0.34109	0.988855	0.787166	-1.20295	0.775378	-3.48932	-1.63473	-1.00343	-1.49501	1.73603	0.080867	-2.05399	-2.62172
Adenine	-0.93838	-0.78298	0.923731	0.960857	0.857355	0.207834	-0.35939	-0.2041	0.25669	2.15033	-0.93439	-0.118063	1.3685	4.25159	2.908	1.24563	1.40413	-0.1781	0.632601	0.648213	0.875912	-0.14297	-0.13752	0.400406	-0.155422	-0.306964	0.334907	6.30055	4.86029	4.46288
ATP	0.025274	-0.06083	0.033672	-0.33669	-0.16303	-0.17266	0.16047	0.141148	0.234167	-0.09615	0.149243	0.122339	0.119912	0.247452	0.235852	-1.07839	-0.57834	-0.86014	-1.45279	-1.40406	-3.15253	-1.03608	-3.21783	-2.81474	-1.19212	-1.56748	-0.81285	-0.36023	-1.89103	-1.9512
AMP supplementation effect on purine metabolism in T. gondii infection. This table contains the exact values and statistical analysis for in Fig. 9A and Fig. S6

## Sheet: D. Fig 10A. P values
Two-away ANOVA
Bonferroni's multiple comparisons test	Predicted (LS) mean diff.	95.00% CI of diff.	Below threshold?	Summary	Adjusted P Value
U - U
IMP	1.125	-0.07806 to 2.329	No	ns	0.0797
Inosine	2.5	0.7983 to 4.202	Yes	**	0.0013
GMP	-0.2447	-1.448 to 0.9588	No	ns	>0.9999
Guanosine	1.679	0.3336 to 3.025	Yes	**	0.0077
Guanine	0.7289	-0.6167 to 2.075	No	ns	0.9636
AMP	0.6233	-0.5803 to 1.827	No	ns	>0.9999
Adenine	-1.09	-2.293 to 0.1138	No	ns	0.0982
ATP	0.8383	-0.3652 to 2.042	No	ns	0.3908
Bonferroni's multiple comparisons test	Predicted (LS) mean diff.	95.00% CI of diff.	Below threshold?	Summary	Adjusted P Value
I - I at 0 μM AMP
IMP	3.445	1.690 to 5.200	Yes	****	<0.0001
Inosine	1.554	-0.2006 to 3.309	No	ns	0.1137
GMP	0.5053	-1.249 to 2.260	No	ns	>0.9999
Guanosine	1.254	-0.5004 to 3.009	No	ns	0.3538
Guanine	-0.4235	-2.385 to 1.538	No	ns	>0.9999
AMP	1.262	-0.4926 to 3.017	No	ns	0.3441
Adenine	-0.04356	-1.798 to 1.711	No	ns	>0.9999
ATP	1.779	0.02431 to 3.534	Yes	*	0.0451
Bonferroni's multiple comparisons test	Mean Diff.	95.00% CI of diff.	Below threshold?	Summary	Adjusted P Value
I - I at 1 μM AMP
IMP	5.575	3.343 to 7.807	Yes	****	<0.0001
GMP	4.042	1.810 to 6.274	Yes	***	0.0001
Guanine	0.6861	-1.546 to 2.918	No	ns	>0.9999
AMP	3.17	0.9382 to 5.402	Yes	**	0.0026
Adenine	-0.1422	-2.374 to 2.090	No	ns	>0.9999
ATP	2.535	0.3028 to 4.767	Yes	*	0.0197
Bonferroni's multiple comparisons test	Predicted (LS) mean diff.	95.00% CI of diff.	Below threshold?	Summary	Adjusted P Value
I - I at 2 μM AMP
IMP	4.975	2.862 to 7.087	Yes	****	<0.0001
Inosine	3.172	0.003147 to 6.341	Yes	*	0.0496
GMP	3.879	1.766 to 5.991	Yes	****	<0.0001
Guanosine	3.674	0.5051 to 6.843	Yes	*	0.0154
Guanine	1.104	-1.009 to 3.217	No	ns	>0.9999
AMP	1.015	-1.098 to 3.128	No	ns	>0.9999
Adenine	0.4085	-1.704 to 2.521	No	ns	>0.9999
ATP	1.249	-0.8633 to 3.362	No	ns	0.7222
Bonferroni's multiple comparisons test	Mean Diff.	95.00% CI of diff.	Below threshold?	Summary	Adjusted P Value
I - I at 4 μM AMP
IMP	6.694	3.611 to 9.777	Yes	****	<0.0001
Inosine	1.056	-2.027 to 4.139	No	ns	>0.9999
GMP	3.401	0.3180 to 6.484	Yes	*	0.023
Guanosine	3	-0.08303 to 6.083	No	ns	0.0609
Guanine	0.2894	-2.794 to 3.372	No	ns	>0.9999
AMP	1.778	-1.305 to 4.861	No	ns	0.8095
Adenine	-2.365	-5.448 to 0.7178	No	ns	0.2541
ATP	1.602	-1.481 to 4.685	No	ns	>0.9999

## Sheet: E. Suppleme Fig 1. Heat map v
	Time point (Hours)
Metabolite	1.5	3	6	9	12
Adenosine	-0.67135	0.749305	-1.56633	-0.3312	-0.93544
ADP	-0.5209	-0.45203	-0.06123	0.016298	0.18966
AMP	-0.24353	-0.00633	-0.16307	0.158847	0.097213
ATP	-0.56368	-0.40993	-0.08886	0.025067	0.108086
CDP	-0.57918	-0.48191	0.369805	0.63975	0.132506
CTP	-0.41095	-0.28971	0.215905	0.300667	0.503871
dCMP	0.432322	0.226489	-0.38834	0.344588	0.14636
deoxyadenosine	-1.47054	-0.53579	0.548155	0.977894	0.63988
deoxyguanosine	-0.67135	0.749305	-1.56633	-0.3312	-0.93544
deoxyinosine	-0.1034	0.048426	-0.04011	0.003465	-0.13422
deoxyuridine	0.061811	-0.63251	0.16381	0.163521	0.946766
dGDP	-0.5209	-0.45203	-0.06123	0.016298	0.18966
dGMP	-0.24353	-0.00633	-0.16307	0.158847	0.097213
dGTP	-0.56368	-0.40993	-0.08886	0.025067	0.108086
GDP	-0.49231	-0.57623	0.350009	0.446787	0.839352
GMP	-0.66018	0.115751	0.308816	0.325844	0.541463
GTP	-0.5848	-0.52948	0.304984	0.37579	0.736151
Guanosine	-0.17161	-0.27417	0.297575	0.582968	0.226882
Hypoxanthine	-0.37327	0.566263	-0.59009	0.186752	0.121517
IMP	0.199795	0.525976	-0.01911	0.041248	0.165248
Inosine	0.09511	-0.83653	0.482893	0.601824	0.170803
UDP	-0.33293	-0.39838	0.219872	0.327692	0.432432
UMP	-0.19526	0.081381	0.016573	-0.01639	-0.10208
UTP	-0.37782	-0.47307	0.202996	0.292815	0.35646
Xanthine	0.000309	0.437957	-0.13347	0.251708	0.413744
D-glucono-Î´-lactone-6-phosphate	-0.85374	-0.4526	-0.93566	-0.96298	-1.122
6-phospho-D-gluconate	-0.99821	-0.06664	-0.00921	0.882942	1.29368
deoxyribose-phosphate	0.123264	-0.12061	-0.02739	0.04546	-0.05507
Sedoheptulose-7-phosphate	0	-1.14781	0.264353	2.5642	3.34656
Octoluse Bisphosphate	-0.99742	0.179677	1.61163	1.76829	2.89794
Octoluse-8-P	0	0	0.003758	1.28215	1.10152
Ribose-phosphate	-0.32393	0.052316	-0.47123	0.725861	1.32953
Sedoheptoluse bisphosphate	-0.35429	-0.21188	0.161381	0.686555	1.69803
2_3-Bisphosphoglycerate	0.004071	-0.52258	1.26249	1.20159	1.85003
3-phosphoglycerate	-0.5886	-0.46387	0.267956	0.703626	0.837323
D-glyceraldehdye-3-phosphate	0.034575	-0.09027	0.03517	-0.10524	0.047193
Fructose-6-phosphate	-0.15043	-0.05694	-1.28082	-0.66648	-0.00382
Fructose-1-6-bisphosphate	-0.15864	-0.12686	0.099802	0.622669	2.05349
L-arginino-succinate	-0.59641	0.055251	-0.47761	0.274744	0.190184
Phosphoenolpyruvate	-0.05091	-0.55576	1.14044	1.27712	1.90001
Pyruvate	-0.09513	-0.11126	-0.12218	0.177052	0.09938
Acetyl-CoA	-0.06187	-0.01697	0.19394	0.287122	0.306457
a-ketoglutarate	-0.27783	0.368293	0.236913	0.490895	0.216738
Citrate/isocitrate	-0.24522	-0.03134	-0.29255	0.399514	0.174707
Coenzyme A	-0.19876	-0.25362	0.563234	0.47095	0.621414
Fumarate	-0.21969	0.058674	-0.15585	0.139184	0.111711
Isocitrate	-0.24522	-0.03134	-0.29255	0.399514	0.174707
Malate	-0.18129	0.014779	-0.11722	0.202336	0.167423
Asparagine	-0.2076	0.093021	-0.37604	-0.07544	-0.19983
3-phospho-serine	0.116642	-0.30804	0.012789	1.32438	1.29822
cyclic-AMP	1.13503	0.948219	1.96222	1.97235	1.44703
Cysteine	-0.5881	-0.00182	-0.27203	0.256	0.414934
Glutamine	-0.09292	-0.07467	-0.23721	0.081272	0.05194
Homoserine	0.054656	-0.01398	0.075535	0.109371	0.088288
L-arginino-succinate	-0.13791	-0.19355	0.030877	-0.28674	-0.01676
Leucine/isoleucine	-0.18145	-0.31442	-0.11469	0.027668	0.087305
Methionine	-0.14821	-0.30512	-0.12686	0.10642	0.002217
Myo-inositol	-0.40688	0.433077	-1.00083	-1.78487	-1.57285
Phenylalanine	-0.15928	-0.11609	-0.20049	0.066318	-0.00677
Proline	-0.45285	0.012065	-0.31006	-0.14073	-0.19951
Serine	-0.06204	0.126178	-0.1885	-0.01846	-0.02047
Taurine	-0.21533	0.207303	-0.54535	-0.30023	-0.62724
Threonine	0.054656	-0.01398	0.075535	0.109371	0.088288
Tyrosine	-0.15053	-0.11487	-0.07084	0.132534	0.250769
Valine	-0.05078	-0.14412	-0.18985	0.014178	-0.11209
Supplementary Table 2: kiss and spit metabolomics. This table contains the exact values for the ratios represented in Fig. 1B and Fig. S1. heat maps and their statistical analysis with p-values included.

## Sheet: E. Supp Fig 1. p value.All
Compare cell means regardless of rows and columns
Number of families	1
Number of comparisons per family	52650
Alpha	0.05
Tukey's multiple comparisons test	Predicted (LS) mean diff.	95.00% CI of diff.	Below threshold?	Summary	Adjusted P Value
Adenosine:1.5 vs. Adenosine:3	-0.1587	-0.5809 to 0.2635	No	ns	>0.9999
Adenosine:1.5 vs. Adenosine:6	-0.2404	-0.6626 to 0.1818	No	ns	>0.9999
Adenosine:1.5 vs. Adenosine:9	-0.5682	-0.9904 to -0.1461	Yes	****	<0.0001
Adenosine:1.5 vs. Adenosine:12	-0.6486	-1.071 to -0.2264	Yes	****	<0.0001
Adenosine:1.5 vs. ADP:1.5	-0.3854	-1.908 to 1.137	No	ns	>0.9999
Adenosine:1.5 vs. ADP:3	-0.5441	-2.124 to 1.036	No	ns	>0.9999
Adenosine:1.5 vs. ADP:6	-0.6257	-2.205 to 0.9539	No	ns	>0.9999
Adenosine:1.5 vs. ADP:9	-0.9536	-2.533 to 0.6261	No	ns	0.9998
Adenosine:1.5 vs. ADP:12	-1.034	-2.614 to 0.5458	No	ns	0.9955
Adenosine:1.5 vs. AMP:1.5	-0.5196	-2.042 to 1.003	No	ns	>0.9999
Adenosine:1.5 vs. AMP:3	-0.6783	-2.258 to 0.9014	No	ns	>0.9999
Adenosine:1.5 vs. AMP:6	-0.76	-2.340 to 0.8197	No	ns	>0.9999
Adenosine:1.5 vs. AMP:9	-1.088	-2.668 to 0.4918	No	ns	0.9797
Adenosine:1.5 vs. AMP:12	-1.168	-2.748 to 0.4115	No	ns	0.899
Adenosine:1.5 vs. ATP:1.5	-0.3651	-1.887 to 1.157	No	ns	>0.9999
Adenosine:1.5 vs. ATP:3	-0.5238	-2.104 to 1.056	No	ns	>0.9999
Adenosine:1.5 vs. ATP:6	-0.6055	-2.185 to 0.9742	No	ns	>0.9999
Adenosine:1.5 vs. ATP:9	-0.9334	-2.513 to 0.6463	No	ns	>0.9999
Adenosine:1.5 vs. ATP:12	-1.014	-2.593 to 0.5660	No	ns	0.9978
Adenosine:1.5 vs. CDP:1.5	-0.5672	-2.089 to 0.9550	No	ns	>0.9999
Adenosine:1.5 vs. CDP:3	-0.7259	-2.306 to 0.8538	No	ns	>0.9999
Adenosine:1.5 vs. CDP:6	-0.8076	-2.387 to 0.7721	No	ns	>0.9999
Adenosine:1.5 vs. CDP:9	-1.135	-2.715 to 0.4442	No	ns	0.9429
Adenosine:1.5 vs. CDP:12	-1.216	-2.795 to 0.3639	No	ns	0.8046
Adenosine:1.5 vs. CTP:1.5	-0.615	-2.137 to 0.9073	No	ns	>0.9999
Adenosine:1.5 vs. CTP:3	-0.7736	-2.353 to 0.8060	No	ns	>0.9999
Adenosine:1.5 vs. CTP:6	-0.8553	-2.435 to 0.7243	No	ns	>0.9999
Adenosine:1.5 vs. CTP:9	-1.183	-2.763 to 0.3965	No	ns	0.8731
Adenosine:1.5 vs. CTP:12	-1.264	-2.843 to 0.3162	No	ns	0.6789
Adenosine:1.5 vs. dCMP:1.5	-0.7033	-2.226 to 0.8189	No	ns	>0.9999
Adenosine:1.5 vs. dCMP:3	-0.862	-2.442 to 0.7177	No	ns	>0.9999
Adenosine:1.5 vs. dCMP:6	-0.9437	-2.523 to 0.6360	No	ns	0.9999
Adenosine:1.5 vs. dCMP:9	-1.272	-2.851 to 0.3082	No	ns	0.6558
Adenosine:1.5 vs. dCMP:12	-1.352	-2.932 to 0.2278	No	ns	0.4195
Adenosine:1.5 vs. deoxyadenosine:1.5	-0.5829	-2.105 to 0.9393	No	ns	>0.9999
Adenosine:1.5 vs. deoxyadenosine:3	-0.7416	-2.321 to 0.8381	No	ns	>0.9999
Adenosine:1.5 vs. deoxyadenosine:6	-0.8233	-2.403 to 0.7564	No	ns	>0.9999
Adenosine:1.5 vs. deoxyadenosine:9	-1.151	-2.731 to 0.4285	No	ns	0.924
Adenosine:1.5 vs. deoxyadenosine:12	-1.231	-2.811 to 0.3482	No	ns	0.7661
Adenosine:1.5 vs. deoxyguanosine:1.5	0	-1.522 to 1.522	No	ns	>0.9999
Adenosine:1.5 vs. deoxyguanosine:3	-0.1587	-1.738 to 1.421	No	ns	>0.9999
Adenosine:1.5 vs. deoxyguanosine:6	-0.2404	-1.820 to 1.339	No	ns	>0.9999
Adenosine:1.5 vs. deoxyguanosine:9	-0.5682	-2.148 to 1.011	No	ns	>0.9999
Adenosine:1.5 vs. deoxyguanosine:12	-0.6486	-2.228 to 0.9311	No	ns	>0.9999
Adenosine:1.5 vs. deoxyinosine:1.5	-0.5058	-2.028 to 1.016	No	ns	>0.9999
Adenosine:1.5 vs. deoxyinosine:3	-0.6645	-2.244 to 0.9152	No	ns	>0.9999
Adenosine:1.5 vs. deoxyinosine:6	-0.7462	-2.326 to 0.8335	No	ns	>0.9999
Adenosine:1.5 vs. deoxyinosine:9	-1.074	-2.654 to 0.5056	No	ns	0.9857
Adenosine:1.5 vs. deoxyinosine:12	-1.154	-2.734 to 0.4253	No	ns	0.9196
Adenosine:1.5 vs. deoxyuridine:1.5	-0.6917	-2.214 to 0.8305	No	ns	>0.9999
Adenosine:1.5 vs. deoxyuridine:3	-0.8504	-2.430 to 0.7293	No	ns	>0.9999
Adenosine:1.5 vs. deoxyuridine:6	-0.9321	-2.512 to 0.6476	No	ns	>0.9999
Adenosine:1.5 vs. deoxyuridine:9	-1.26	-2.840 to 0.3198	No	ns	0.6892
Adenosine:1.5 vs. deoxyuridine:12	-1.34	-2.920 to 0.2394	No	ns	0.4524
Adenosine:1.5 vs. dGDP:1.5	-0.3854	-1.908 to 1.137	No	ns	>0.9999
Adenosine:1.5 vs. dGDP:3	-0.5441	-2.124 to 1.036	No	ns	>0.9999
Adenosine:1.5 vs. dGDP:6	-0.6257	-2.205 to 0.9539	No	ns	>0.9999
Adenosine:1.5 vs. dGDP:9	-0.9536	-2.533 to 0.6261	No	ns	0.9998
Adenosine:1.5 vs. dGDP:12	-1.034	-2.614 to 0.5458	No	ns	0.9955
Adenosine:1.5 vs. dGMP:1.5	-0.5196	-2.042 to 1.003	No	ns	>0.9999
Adenosine:1.5 vs. dGMP:3	-0.6783	-2.258 to 0.9014	No	ns	>0.9999
Adenosine:1.5 vs. dGMP:6	-0.76	-2.340 to 0.8197	No	ns	>0.9999
Adenosine:1.5 vs. dGMP:9	-1.088	-2.668 to 0.4918	No	ns	0.9797
Adenosine:1.5 vs. dGMP:12	-1.168	-2.748 to 0.4115	No	ns	0.899
Adenosine:1.5 vs. dGTP:1.5	-0.3651	-1.887 to 1.157	No	ns	>0.9999
Adenosine:1.5 vs. dGTP:3	-0.5238	-2.104 to 1.056	No	ns	>0.9999
Adenosine:1.5 vs. dGTP:6	-0.6055	-2.185 to 0.9742	No	ns	>0.9999
Adenosine:1.5 vs. dGTP:9	-0.9334	-2.513 to 0.6463	No	ns	>0.9999
Adenosine:1.5 vs. dGTP:12	-1.014	-2.593 to 0.5660	No	ns	0.9978
Adenosine:1.5 vs. GDP:1.5	-0.6645	-2.187 to 0.8577	No	ns	>0.9999
Adenosine:1.5 vs. GDP:3	-0.8232	-2.403 to 0.7565	No	ns	>0.9999
Adenosine:1.5 vs. GDP:6	-0.9049	-2.485 to 0.6748	No	ns	>0.9999
Adenosine:1.5 vs. GDP:9	-1.233	-2.812 to 0.3469	No	ns	0.7628
Adenosine:1.5 vs. GDP:12	-1.313	-2.893 to 0.2666	No	ns	0.5322
Adenosine:1.5 vs. GMP:1.5	-0.6773	-2.200 to 0.8449	No	ns	>0.9999
Adenosine:1.5 vs. GMP:3	-0.836	-2.416 to 0.7437	No	ns	>0.9999
Adenosine:1.5 vs. GMP:6	-0.9177	-2.497 to 0.6620	No	ns	>0.9999
Adenosine:1.5 vs. GMP:9	-1.246	-2.825 to 0.3341	No	ns	0.7289
Adenosine:1.5 vs. GMP:12	-1.326	-2.906 to 0.2538	No	ns	0.4942
Adenosine:1.5 vs. GTP:1.5	-0.6115	-2.134 to 0.9107	No	ns	>0.9999
Adenosine:1.5 vs. GTP:3	-0.7702	-2.350 to 0.8095	No	ns	>0.9999
Adenosine:1.5 vs. GTP:6	-0.8519	-2.432 to 0.7278	No	ns	>0.9999
Adenosine:1.5 vs. GTP:9	-1.18	-2.759 to 0.3999	No	ns	0.8794
Adenosine:1.5 vs. GTP:12	-1.26	-2.840 to 0.3196	No	ns	0.6886
Adenosine:1.5 vs. Guanosine:1.5	-0.6833	-2.206 to 0.8389	No	ns	>0.9999
Adenosine:1.5 vs. Guanosine:3	-0.842	-2.422 to 0.7377	No	ns	>0.9999
Adenosine:1.5 vs. Guanosine:6	-0.9237	-2.503 to 0.6560	No	ns	>0.9999
Adenosine:1.5 vs. Guanosine:9	-1.252	-2.831 to 0.3281	No	ns	0.7125
Adenosine:1.5 vs. Guanosine:12	-1.332	-2.912 to 0.2478	No	ns	0.4766
Adenosine:1.5 vs. Hypoxanthine:1.5	-0.5332	-2.055 to 0.9890	No	ns	>0.9999
Adenosine:1.5 vs. Hypoxanthine:3	-0.6919	-2.272 to 0.8878	No	ns	>0.9999
Adenosine:1.5 vs. Hypoxanthine:6	-0.7736	-2.353 to 0.8061	No	ns	>0.9999
Adenosine:1.5 vs. Hypoxanthine:9	-1.101	-2.681 to 0.4782	No	ns	0.9719
Adenosine:1.5 vs. Hypoxanthine:12	-1.182	-2.761 to 0.3979	No	ns	0.8757
Adenosine:1.5 vs. IMP:1.5	-0.7336	-2.256 to 0.7886	No	ns	>0.9999
Adenosine:1.5 vs. IMP:3	-0.8923	-2.472 to 0.6874	No	ns	>0.9999
Adenosine:1.5 vs. IMP:6	-0.974	-2.554 to 0.6057	No	ns	0.9995
Adenosine:1.5 vs. IMP:9	-1.302	-2.882 to 0.2778	No	ns	0.5658
Adenosine:1.5 vs. IMP:12	-1.382	-2.962 to 0.1975	No	ns	0.3385
Adenosine:1.5 vs. Inosine:1.5	-0.6538	-2.176 to 0.8684	No	ns	>0.9999
Adenosine:1.5 vs. Inosine:3	-0.8125	-2.392 to 0.7672	No	ns	>0.9999
Adenosine:1.5 vs. Inosine:6	-0.8942	-2.474 to 0.6855	No	ns	>0.9999
Adenosine:1.5 vs. Inosine:9	-1.222	-2.802 to 0.3576	No	ns	0.7896
Adenosine:1.5 vs. Inosine:12	-1.302	-2.882 to 0.2773	No	ns	0.5642
Adenosine:1.5 vs. UDP:1.5	-0.6007	-2.123 to 0.9215	No	ns	>0.9999
Adenosine:1.5 vs. UDP:3	-0.7594	-2.339 to 0.8203	No	ns	>0.9999
Adenosine:1.5 vs. UDP:6	-0.8411	-2.421 to 0.7386	No	ns	>0.9999
Adenosine:1.5 vs. UDP:9	-1.169	-2.749 to 0.4107	No	ns	0.8978
Adenosine:1.5 vs. UDP:12	-1.249	-2.829 to 0.3304	No	ns	0.7188
Adenosine:1.5 vs. UMP:1.5	-0.5078	-2.030 to 1.014	No	ns	>0.9999
Adenosine:1.5 vs. UMP:3	-0.6665	-2.246 to 0.9132	No	ns	>0.9999
Adenosine:1.5 vs. UMP:6	-0.7482	-2.328 to 0.8315	No	ns	>0.9999
Adenosine:1.5 vs. UMP:9	-1.076	-2.656 to 0.5036	No	ns	0.9849
Adenosine:1.5 vs. UMP:12	-1.156	-2.736 to 0.4233	No	ns	0.9168
Adenosine:1.5 vs. UTP:1.5	-0.5513	-2.074 to 0.9709	No	ns	>0.9999
Adenosine:1.5 vs. UTP:3	-0.71	-2.290 to 0.8697	No	ns	>0.9999
Adenosine:1.5 vs. UTP:6	-0.7917	-2.371 to 0.7880	No	ns	>0.9999
Adenosine:1.5 vs. UTP:9	-1.12	-2.699 to 0.4602	No	ns	0.9584
Adenosine:1.5 vs. UTP:12	-1.2	-2.780 to 0.3798	No	ns	0.8402
Adenosine:1.5 vs. Xanthine:1.5	-0.7451	-2.267 to 0.7772	No	ns	>0.9999
Adenosine:1.5 vs. Xanthine:3	-0.9037	-2.483 to 0.6759	No	ns	>0.9999
Adenosine:1.5 vs. Xanthine:6	-0.9854	-2.565 to 0.5943	No	ns	0.9992
Adenosine:1.5 vs. Xanthine:9	-1.313	-2.893 to 0.2664	No	ns	0.5316
Adenosine:1.5 vs. Xanthine:12	-1.394	-2.973 to 0.1861	No	ns	0.3103
Adenosine:1.5 vs. Row 26:1.5	0.3144	-1.208 to 1.837	No	ns	>0.9999
Adenosine:1.5 vs. Row 26:3	0.1557	-1.424 to 1.735	No	ns	>0.9999
Adenosine:1.5 vs. Row 26:6	0.07401	-1.506 to 1.654	No	ns	>0.9999
Adenosine:1.5 vs. Row 26:9	-0.2539	-1.834 to 1.326	No	ns	>0.9999
Adenosine:1.5 vs. Row 26:12	-0.3342	-1.914 to 1.246	No	ns	>0.9999
Adenosine:1.5 vs. 6-phospho-D-gluconate:1.5	-0.7715	-2.294 to 0.7507	No	ns	>0.9999
Adenosine:1.5 vs. 6-phospho-D-gluconate:3	-0.9302	-2.510 to 0.6495	No	ns	>0.9999
Adenosine:1.5 vs. 6-phospho-D-gluconate:6	-1.012	-2.592 to 0.5678	No	ns	0.9979
Adenosine:1.5 vs. 6-phospho-D-gluconate:9	-1.34	-2.919 to 0.2399	No	ns	0.4538
Adenosine:1.5 vs. 6-phospho-D-gluconate:12	-1.42	-3.000 to 0.1596	No	ns	0.2506
Adenosine:1.5 vs. deoxyribose-phosphate:1.5	-0.5441	-2.066 to 0.9781	No	ns	>0.9999
Adenosine:1.5 vs. deoxyribose-phosphate:3	-0.7028	-2.283 to 0.8769	No	ns	>0.9999
Adenosine:1.5 vs. deoxyribose-phosphate:6	-0.7845	-2.364 to 0.7952	No	ns	>0.9999
Adenosine:1.5 vs. deoxyribose-phosphate:9	-1.112	-2.692 to 0.4673	No	ns	0.9643
Adenosine:1.5 vs. deoxyribose-phosphate:12	-1.193	-2.772 to 0.3870	No	ns	0.8548
Adenosine:1.5 vs. Sedoheptulose-7-phosphate:1.5	-1.556	-3.079 to -0.03424	Yes	*	0.0328
Adenosine:1.5 vs. Sedoheptulose-7-phosphate:3	-1.715	-3.295 to -0.1355	Yes	**	0.009
Adenosine:1.5 vs. Sedoheptulose-7-phosphate:6	-1.797	-3.377 to -0.2172	Yes	**	0.0029
Adenosine:1.5 vs. Sedoheptulose-7-phosphate:9	-2.125	-3.704 to -0.5450	Yes	****	<0.0001
Adenosine:1.5 vs. Sedoheptulose-7-phosphate:12	-2.205	-3.785 to -0.6254	Yes	****	<0.0001
Adenosine:1.5 vs. Octoluse Bisphosphate:1.5	-1.643	-3.165 to -0.1208	Yes	*	0.0104
Adenosine:1.5 vs. Octoluse Bisphosphate:3	-1.802	-3.381 to -0.2220	Yes	**	0.0027
Adenosine:1.5 vs. Octoluse Bisphosphate:6	-1.883	-3.463 to -0.3037	Yes	***	0.0008
Adenosine:1.5 vs. Octoluse Bisphosphate:9	-2.211	-3.791 to -0.6316	Yes	****	<0.0001
Adenosine:1.5 vs. Octoluse Bisphosphate:12	-2.292	-3.871 to -0.7119	Yes	****	<0.0001
Adenosine:1.5 vs. Octoluse-8-P:1.5	-1.028	-2.551 to 0.4937	No	ns	0.988
Adenosine:1.5 vs. Octoluse-8-P:3	-1.187	-2.767 to 0.3925	No	ns	0.8657
Adenosine:1.5 vs. Octoluse-8-P:6	-1.269	-2.849 to 0.3108	No	ns	0.6635
Adenosine:1.5 vs. Octoluse-8-P:9	-1.597	-3.176 to -0.01704	Yes	*	0.0409
Adenosine:1.5 vs. Octoluse-8-P:12	-1.677	-3.257 to -0.09737	Yes	*	0.015
Adenosine:1.5 vs. Ribose-phosphate:1.5	-0.8135	-2.336 to 0.7087	No	ns	>0.9999
Adenosine:1.5 vs. Ribose-phosphate:3	-0.9722	-2.552 to 0.6075	No	ns	0.9996
Adenosine:1.5 vs. Ribose-phosphate:6	-1.054	-2.634 to 0.5258	No	ns	0.9918
Adenosine:1.5 vs. Ribose-phosphate:9	-1.382	-2.961 to 0.1979	No	ns	0.3396
Adenosine:1.5 vs. Ribose-phosphate:12	-1.462	-3.042 to 0.1176	No	ns	0.1725
Adenosine:1.5 vs. Sedoheptoluse bisphosphate:1.5	-0.947	-2.469 to 0.5753	No	ns	0.9993
Adenosine:1.5 vs. Sedoheptoluse bisphosphate:3	-1.106	-2.685 to 0.4740	No	ns	0.9692
Adenosine:1.5 vs. Sedoheptoluse bisphosphate:6	-1.187	-2.767 to 0.3923	No	ns	0.8653
Adenosine:1.5 vs. Sedoheptoluse bisphosphate:9	-1.515	-3.095 to 0.06448	No	ns	0.1019
Adenosine:1.5 vs. Sedoheptoluse bisphosphate:12	-1.596	-3.175 to -0.01585	Yes	*	0.0415
Adenosine:1.5 vs. 2_3-Bisphosphoglycerate:1.5	-1.31	-2.832 to 0.2121	No	ns	0.3981
Adenosine:1.5 vs. 2_3-Bisphosphoglycerate:3	-1.469	-3.048 to 0.1109	No	ns	0.1619
Adenosine:1.5 vs. 2_3-Bisphosphoglycerate:6	-1.551	-3.130 to 0.02918	No	ns	0.0696
Adenosine:1.5 vs. 2_3-Bisphosphoglycerate:9	-1.878	-3.458 to -0.2987	Yes	***	0.0008
Adenosine:1.5 vs. 2_3-Bisphosphoglycerate:12	-1.959	-3.538 to -0.3790	Yes	***	0.0002
Adenosine:1.5 vs. 3-phosphoglycerate:1.5	-0.7023	-2.225 to 0.8199	No	ns	>0.9999
Adenosine:1.5 vs. 3-phosphoglycerate:3	-0.861	-2.441 to 0.7187	No	ns	>0.9999
Adenosine:1.5 vs. 3-phosphoglycerate:6	-0.9427	-2.522 to 0.6370	No	ns	0.9999
Adenosine:1.5 vs. 3-phosphoglycerate:9	-1.271	-2.850 to 0.3092	No	ns	0.6587
Adenosine:1.5 vs. 3-phosphoglycerate:12	-1.351	-2.931 to 0.2288	No	ns	0.4223
Adenosine:1.5 vs. D-glyceraldehdye-3-phosphate:1.5	-0.5353	-2.058 to 0.9869	No	ns	>0.9999
Adenosine:1.5 vs. D-glyceraldehdye-3-phosphate:3	-0.694	-2.274 to 0.8857	No	ns	>0.9999
Adenosine:1.5 vs. D-glyceraldehdye-3-phosphate:6	-0.7757	-2.355 to 0.8040	No	ns	>0.9999
Adenosine:1.5 vs. D-glyceraldehdye-3-phosphate:9	-1.104	-2.683 to 0.4762	No	ns	0.9706
Adenosine:1.5 vs. D-glyceraldehdye-3-phosphate:12	-1.184	-2.764 to 0.3958	No	ns	0.8719
Adenosine:1.5 vs. Fructose-6-phosphate:1.5	-0.1193	-1.642 to 1.403	No	ns	>0.9999
Adenosine:1.5 vs. Fructose-6-phosphate:3	-0.278	-1.858 to 1.302	No	ns	>0.9999
Adenosine:1.5 vs. Fructose-6-phosphate:6	-0.3597	-1.939 to 1.220	No	ns	>0.9999
Adenosine:1.5 vs. Fructose-6-phosphate:9	-0.6875	-2.267 to 0.8921	No	ns	>0.9999
Adenosine:1.5 vs. Fructose-6-phosphate:12	-0.7679	-2.348 to 0.8118	No	ns	>0.9999
Adenosine:1.5 vs. Fructose-1-6-bisphosphate:1.5	-1.049	-2.571 to 0.4731	No	ns	0.9792
Adenosine:1.5 vs. Fructose-1-6-bisphosphate:3	-1.208	-2.787 to 0.3719	No	ns	0.8229
Adenosine:1.5 vs. Fructose-1-6-bisphosphate:6	-1.289	-2.869 to 0.2902	No	ns	0.6028
Adenosine:1.5 vs. Fructose-1-6-bisphosphate:9	-1.617	-3.197 to -0.03765	Yes	*	0.0319
Adenosine:1.5 vs. Fructose-1-6-bisphosphate:12	-1.698	-3.277 to -0.1180	Yes	*	0.0114
Adenosine:1.5 vs. L-arginino-succinate:1.5	-0.4402	-1.962 to 1.082	No	ns	>0.9999
Adenosine:1.5 vs. L-arginino-succinate:3	-0.5989	-2.179 to 0.9808	No	ns	>0.9999
Adenosine:1.5 vs. L-arginino-succinate:6	-0.6806	-2.260 to 0.8991	No	ns	>0.9999
Adenosine:1.5 vs. L-arginino-succinate:9	-1.008	-2.588 to 0.5712	No	ns	0.9981
Adenosine:1.5 vs. L-arginino-succinate:12	-1.089	-2.668 to 0.4909	No	ns	0.9792
Adenosine:1.5 vs. Phosphoenolpyruvate:1.5	-1.293	-2.815 to 0.2290	No	ns	0.4474
Adenosine:1.5 vs. Phosphoenolpyruvate:3	-1.452	-3.032 to 0.1278	No	ns	0.1896
Adenosine:1.5 vs. Phosphoenolpyruvate:6	-1.534	-3.113 to 0.04612	No	ns	0.0838
Adenosine:1.5 vs. Phosphoenolpyruvate:9	-1.861	-3.441 to -0.2817	Yes	**	0.0011
Adenosine:1.5 vs. Phosphoenolpyruvate:12	-1.942	-3.521 to -0.3621	Yes	***	0.0003
Adenosine:1.5 vs. Pyruvate:1.5	-0.5406	-2.063 to 0.9816	No	ns	>0.9999
Adenosine:1.5 vs. Pyruvate:3	-0.6993	-2.279 to 0.8804	No	ns	>0.9999
Adenosine:1.5 vs. Pyruvate:6	-0.781	-2.361 to 0.7987	No	ns	>0.9999
Adenosine:1.5 vs. Pyruvate:9	-1.109	-2.689 to 0.4709	No	ns	0.9669
Adenosine:1.5 vs. Pyruvate:12	-1.189	-2.769 to 0.3905	No	ns	0.8619
Adenosine:1.5 vs. Acetyl-CoA:1.5	-0.6927	-2.215 to 0.8295	No	ns	>0.9999
Adenosine:1.5 vs. Acetyl-CoA:3	-0.8514	-2.431 to 0.7283	No	ns	>0.9999
Adenosine:1.5 vs. Acetyl-CoA:6	-0.9331	-2.513 to 0.6466	No	ns	>0.9999
Adenosine:1.5 vs. Acetyl-CoA:9	-1.261	-2.841 to 0.3187	No	ns	0.6862
Adenosine:1.5 vs. Acetyl-CoA:12	-1.341	-2.921 to 0.2384	No	ns	0.4494
Adenosine:1.5 vs. a-ketoglutarate:1.5	-0.758	-2.280 to 0.7642	No	ns	>0.9999
Adenosine:1.5 vs. a-ketoglutarate:3	-0.9167	-2.496 to 0.6630	No	ns	>0.9999
Adenosine:1.5 vs. a-ketoglutarate:6	-0.9984	-2.578 to 0.5813	No	ns	0.9987
Adenosine:1.5 vs. a-ketoglutarate:9	-1.326	-2.906 to 0.2534	No	ns	0.4932
Adenosine:1.5 vs. a-ketoglutarate:12	-1.407	-2.986 to 0.1731	No	ns	0.2801
Adenosine:1.5 vs. Citrate/isocitrate:1.5	-0.552	-2.074 to 0.9702	No	ns	>0.9999
Adenosine:1.5 vs. Citrate/isocitrate:3	-0.7107	-2.290 to 0.8690	No	ns	>0.9999
Adenosine:1.5 vs. Citrate/isocitrate:6	-0.7924	-2.372 to 0.7873	No	ns	>0.9999
Adenosine:1.5 vs. Citrate/isocitrate:9	-1.12	-2.700 to 0.4594	No	ns	0.9578
Adenosine:1.5 vs. Citrate/isocitrate:12	-1.201	-2.780 to 0.3791	No	ns	0.8386
Adenosine:1.5 vs. Coenzyme A:1.5	-0.7916	-2.314 to 0.7306	No	ns	>0.9999
Adenosine:1.5 vs. Coenzyme A:3	-0.9503	-2.530 to 0.6294	No	ns	0.9998
Adenosine:1.5 vs. Coenzyme A:6	-1.032	-2.612 to 0.5477	No	ns	0.9958
Adenosine:1.5 vs. Coenzyme A:9	-1.36	-2.940 to 0.2198	No	ns	0.3972
Adenosine:1.5 vs. Coenzyme A:12	-1.44	-3.020 to 0.1395	No	ns	0.2106
Adenosine:1.5 vs. Fumarate:1.5	-0.5378	-2.060 to 0.9844	No	ns	>0.9999
Adenosine:1.5 vs. Fumarate:3	-0.6965	-2.276 to 0.8832	No	ns	>0.9999
Adenosine:1.5 vs. Fumarate:6	-0.7782	-2.358 to 0.8015	No	ns	>0.9999
Adenosine:1.5 vs. Fumarate:9	-1.106	-2.686 to 0.4736	No	ns	0.9689
Adenosine:1.5 vs. Fumarate:12	-1.186	-2.766 to 0.3933	No	ns	0.8672
Adenosine:1.5 vs. Isocitrate:1.5	-0.552	-2.074 to 0.9702	No	ns	>0.9999
Adenosine:1.5 vs. Isocitrate:3	-0.7107	-2.290 to 0.8690	No	ns	>0.9999
Adenosine:1.5 vs. Isocitrate:6	-0.7924	-2.372 to 0.7873	No	ns	>0.9999
Adenosine:1.5 vs. Isocitrate:9	-1.12	-2.700 to 0.4594	No	ns	0.9578
Adenosine:1.5 vs. Isocitrate:12	-1.201	-2.780 to 0.3791	No	ns	0.8386
Adenosine:1.5 vs. Malate:1.5	-0.5682	-2.090 to 0.9540	No	ns	>0.9999
Adenosine:1.5 vs. Malate:3	-0.7269	-2.307 to 0.8528	No	ns	>0.9999
Adenosine:1.5 vs. Malate:6	-0.8086	-2.388 to 0.7711	No	ns	>0.9999
Adenosine:1.5 vs. Malate:9	-1.136	-2.716 to 0.4432	No	ns	0.9418
Adenosine:1.5 vs. Malate:12	-1.217	-2.796 to 0.3629	No	ns	0.8022
Adenosine:1.5 vs. Asparagine:1.5	-0.3978	-1.920 to 1.124	No	ns	>0.9999
Adenosine:1.5 vs. Asparagine:3	-0.5565	-2.136 to 1.023	No	ns	>0.9999
Adenosine:1.5 vs. Asparagine:6	-0.6382	-2.218 to 0.9415	No	ns	>0.9999
Adenosine:1.5 vs. Asparagine:9	-0.9661	-2.546 to 0.6136	No	ns	0.9997
Adenosine:1.5 vs. Asparagine:12	-1.046	-2.626 to 0.5333	No	ns	0.9934
Adenosine:1.5 vs. 3-phospho-serine:1.5	-1.04	-2.562 to 0.4824	No	ns	0.9837
Adenosine:1.5 vs. 3-phospho-serine:3	-1.198	-2.778 to 0.3812	No	ns	0.843
Adenosine:1.5 vs. 3-phospho-serine:6	-1.28	-2.860 to 0.2995	No	ns	0.6304
Adenosine:1.5 vs. 3-phospho-serine:9	-1.608	-3.188 to -0.02836	Yes	*	0.0357
Adenosine:1.5 vs. 3-phospho-serine:12	-1.688	-3.268 to -0.1087	Yes	*	0.0129
Adenosine:1.5 vs. cyclic-AMP:1.5	-2.044	-3.566 to -0.5217	Yes	****	<0.0001
Adenosine:1.5 vs. cyclic-AMP:3	-2.203	-3.782 to -0.6230	Yes	****	<0.0001
Adenosine:1.5 vs. cyclic-AMP:6	-2.284	-3.864 to -0.7047	Yes	****	<0.0001
Adenosine:1.5 vs. cyclic-AMP:9	-2.612	-4.192 to -1.033	Yes	****	<0.0001
Adenosine:1.5 vs. cyclic-AMP:12	-2.693	-4.272 to -1.113	Yes	****	<0.0001
Adenosine:1.5 vs. Cysteine:1.5	-0.5128	-2.035 to 1.009	No	ns	>0.9999
Adenosine:1.5 vs. Cysteine:3	-0.6715	-2.251 to 0.9082	No	ns	>0.9999
Adenosine:1.5 vs. Cysteine:6	-0.7532	-2.333 to 0.8265	No	ns	>0.9999
Adenosine:1.5 vs. Cysteine:9	-1.081	-2.661 to 0.4986	No	ns	0.9828
Adenosine:1.5 vs. Cysteine:12	-1.161	-2.741 to 0.4183	No	ns	0.9096
Adenosine:1.5 vs. Glutamine:1.5	-0.4967	-2.019 to 1.026	No	ns	>0.9999
Adenosine:1.5 vs. Glutamine:3	-0.6554	-2.235 to 0.9243	No	ns	>0.9999
Adenosine:1.5 vs. Glutamine:6	-0.7371	-2.317 to 0.8426	No	ns	>0.9999
Adenosine:1.5 vs. Glutamine:9	-1.065	-2.645 to 0.5148	No	ns	0.9888
Adenosine:1.5 vs. Glutamine:12	-1.145	-2.725 to 0.4344	No	ns	0.9315
Adenosine:1.5 vs. Homoserine:1.5	-0.6138	-2.136 to 0.9084	No	ns	>0.9999
Adenosine:1.5 vs. Homoserine:3	-0.7725	-2.352 to 0.8072	No	ns	>0.9999
Adenosine:1.5 vs. Homoserine:6	-0.8542	-2.434 to 0.7255	No	ns	>0.9999
Adenosine:1.5 vs. Homoserine:9	-1.182	-2.762 to 0.3977	No	ns	0.8753
Adenosine:1.5 vs. Homoserine:12	-1.262	-2.842 to 0.3173	No	ns	0.6823
Adenosine:1.5 vs. L-arginino-succinate:1.5	-0.4302	-1.952 to 1.092	No	ns	>0.9999
Adenosine:1.5 vs. L-arginino-succinate:3	-0.5889	-2.169 to 0.9908	No	ns	>0.9999
Adenosine:1.5 vs. L-arginino-succinate:6	-0.6706	-2.250 to 0.9091	No	ns	>0.9999
Adenosine:1.5 vs. L-arginino-succinate:9	-0.9984	-2.578 to 0.5813	No	ns	0.9987
Adenosine:1.5 vs. L-arginino-succinate:12	-1.079	-2.658 to 0.5009	No	ns	0.9838
Adenosine:1.5 vs. Leucine/isoleucine:1.5	-0.4519	-1.974 to 1.070	No	ns	>0.9999
Adenosine:1.5 vs. Leucine/isoleucine:3	-0.6106	-2.190 to 0.9691	No	ns	>0.9999
Adenosine:1.5 vs. Leucine/isoleucine:6	-0.6923	-2.272 to 0.8874	No	ns	>0.9999
Adenosine:1.5 vs. Leucine/isoleucine:9	-1.02	-2.600 to 0.5596	No	ns	0.9972
Adenosine:1.5 vs. Leucine/isoleucine:12	-1.1	-2.680 to 0.4792	No	ns	0.9726
Adenosine:1.5 vs. Methionine:1.5	-0.4567	-1.979 to 1.066	No	ns	>0.9999
Adenosine:1.5 vs. Methionine:3	-0.6154	-2.195 to 0.9643	No	ns	>0.9999
Adenosine:1.5 vs. Methionine:6	-0.6971	-2.277 to 0.8826	No	ns	>0.9999
Adenosine:1.5 vs. Methionine:9	-1.025	-2.605 to 0.5548	No	ns	0.9967
Adenosine:1.5 vs. Methionine:12	-1.105	-2.685 to 0.4744	No	ns	0.9694
Adenosine:1.5 vs. Myo-inositol:1.5	0.3155	-1.207 to 1.838	No	ns	>0.9999
Adenosine:1.5 vs. Myo-inositol:3	0.1568	-1.423 to 1.736	No	ns	>0.9999
Adenosine:1.5 vs. Myo-inositol:6	0.07509	-1.505 to 1.655	No	ns	>0.9999
Adenosine:1.5 vs. Myo-inositol:9	-0.2528	-1.832 to 1.327	No	ns	>0.9999
Adenosine:1.5 vs. Myo-inositol:12	-0.3331	-1.913 to 1.247	No	ns	>0.9999
Adenosine:1.5 vs. Phenylalanine:1.5	-0.4677	-1.990 to 1.054	No	ns	>0.9999
Adenosine:1.5 vs. Phenylalanine:3	-0.6264	-2.206 to 0.9533	No	ns	>0.9999
Adenosine:1.5 vs. Phenylalanine:6	-0.7081	-2.288 to 0.8716	No	ns	>0.9999
Adenosine:1.5 vs. Phenylalanine:9	-1.036	-2.616 to 0.5437	No	ns	0.9952
Adenosine:1.5 vs. Phenylalanine:12	-1.116	-2.696 to 0.4634	No	ns	0.9611
Adenosine:1.5 vs. Proline:1.5	-0.3328	-1.855 to 1.189	No	ns	>0.9999
Adenosine:1.5 vs. Proline:3	-0.4915	-2.071 to 1.088	No	ns	>0.9999
Adenosine:1.5 vs. Proline:6	-0.5732	-2.153 to 1.007	No	ns	>0.9999
Adenosine:1.5 vs. Proline:9	-0.901	-2.481 to 0.6787	No	ns	>0.9999
Adenosine:1.5 vs. Proline:12	-0.9814	-2.561 to 0.5983	No	ns	0.9993
Adenosine:1.5 vs. Serine:1.5	-0.5183	-2.041 to 1.004	No	ns	>0.9999
Adenosine:1.5 vs. Serine:3	-0.677	-2.257 to 0.9027	No	ns	>0.9999
Adenosine:1.5 vs. Serine:6	-0.7587	-2.338 to 0.8210	No	ns	>0.9999
Adenosine:1.5 vs. Serine:9	-1.087	-2.666 to 0.4931	No	ns	0.9803
Adenosine:1.5 vs. Serine:12	-1.167	-2.747 to 0.4128	No	ns	0.9011
Adenosine:1.5 vs. Taurine:1.5	-0.2548	-1.777 to 1.267	No	ns	>0.9999
Adenosine:1.5 vs. Taurine:3	-0.4135	-1.993 to 1.166	No	ns	>0.9999
Adenosine:1.5 vs. Taurine:6	-0.4952	-2.075 to 1.084	No	ns	>0.9999
Adenosine:1.5 vs. Taurine:9	-0.8231	-2.403 to 0.7566	No	ns	>0.9999
Adenosine:1.5 vs. Taurine:12	-0.9034	-2.483 to 0.6763	No	ns	>0.9999
Adenosine:1.5 vs. Threonine:1.5	-0.6138	-2.136 to 0.9084	No	ns	>0.9999
Adenosine:1.5 vs. Threonine:3	-0.7725	-2.352 to 0.8072	No	ns	>0.9999
Adenosine:1.5 vs. Threonine:6	-0.8542	-2.434 to 0.7255	No	ns	>0.9999
Adenosine:1.5 vs. Threonine:9	-1.182	-2.762 to 0.3977	No	ns	0.8753
Adenosine:1.5 vs. Threonine:12	-1.262	-2.842 to 0.3173	No	ns	0.6823
Adenosine:1.5 vs. Tyrosine:1.5	-0.5604	-2.083 to 0.9618	No	ns	>0.9999
Adenosine:1.5 vs. Tyrosine:3	-0.7191	-2.299 to 0.8606	No	ns	>0.9999
Adenosine:1.5 vs. Tyrosine:6	-0.8008	-2.380 to 0.7789	No	ns	>0.9999
Adenosine:1.5 vs. Tyrosine:9	-1.129	-2.708 to 0.4510	No	ns	0.95
Adenosine:1.5 vs. Tyrosine:12	-1.209	-2.789 to 0.3707	No	ns	0.8202
Adenosine:1.5 vs. Valine:1.5	-0.4545	-1.977 to 1.068	No	ns	>0.9999
Adenosine:1.5 vs. Valine:3	-0.6132	-2.193 to 0.9665	No	ns	>0.9999
Adenosine:1.5 vs. Valine:6	-0.6949	-2.275 to 0.8848	No	ns	>0.9999
Adenosine:1.5 vs. Valine:9	-1.023	-2.602 to 0.5570	No	ns	0.9969
Adenosine:1.5 vs. Valine:12	-1.103	-2.683 to 0.4766	No	ns	0.9709
Adenosine:3 vs. Adenosine:6	-0.08169	-0.5039 to 0.3405	No	ns	>0.9999
Adenosine:3 vs. Adenosine:9	-0.4096	-0.8317 to 0.01263	No	ns	0.0849
Adenosine:3 vs. Adenosine:12	-0.4899	-0.9121 to -0.06769	Yes	**	0.0017
Adenosine:3 vs. ADP:1.5	-0.2267	-1.806 to 1.353	No	ns	>0.9999
Adenosine:3 vs. ADP:3	-0.3854	-1.908 to 1.137	No	ns	>0.9999
Adenosine:3 vs. ADP:6	-0.4671	-2.047 to 1.113	No	ns	>0.9999
Adenosine:3 vs. ADP:9	-0.7949	-2.375 to 0.7848	No	ns	>0.9999
Adenosine:3 vs. ADP:12	-0.8752	-2.455 to 0.7044	No	ns	>0.9999
Adenosine:3 vs. AMP:1.5	-0.3609	-1.941 to 1.219	No	ns	>0.9999
Adenosine:3 vs. AMP:3	-0.5196	-2.042 to 1.003	No	ns	>0.9999
Adenosine:3 vs. AMP:6	-0.6013	-2.181 to 0.9784	No	ns	>0.9999
Adenosine:3 vs. AMP:9	-0.9292	-2.509 to 0.6505	No	ns	>0.9999
Adenosine:3 vs. AMP:12	-1.01	-2.589 to 0.5702	No	ns	0.9981
Adenosine:3 vs. ATP:1.5	-0.2065	-1.786 to 1.373	No	ns	>0.9999
Adenosine:3 vs. ATP:3	-0.3651	-1.887 to 1.157	No	ns	>0.9999
Adenosine:3 vs. ATP:6	-0.4468	-2.027 to 1.133	No	ns	>0.9999
Adenosine:3 vs. ATP:9	-0.7747	-2.354 to 0.8050	No	ns	>0.9999
Adenosine:3 vs. ATP:12	-0.855	-2.435 to 0.7247	No	ns	>0.9999
Adenosine:3 vs. CDP:1.5	-0.4085	-1.988 to 1.171	No	ns	>0.9999
Adenosine:3 vs. CDP:3	-0.5672	-2.089 to 0.9550	No	ns	>0.9999
Adenosine:3 vs. CDP:6	-0.6489	-2.229 to 0.9308	No	ns	>0.9999
Adenosine:3 vs. CDP:9	-0.9768	-2.556 to 0.6029	No	ns	0.9995
Adenosine:3 vs. CDP:12	-1.057	-2.637 to 0.5226	No	ns	0.991
Adenosine:3 vs. CTP:1.5	-0.4563	-2.036 to 1.123	No	ns	>0.9999
Adenosine:3 vs. CTP:3	-0.615	-2.137 to 0.9073	No	ns	>0.9999
Adenosine:3 vs. CTP:6	-0.6967	-2.276 to 0.8830	No	ns	>0.9999
Adenosine:3 vs. CTP:9	-1.025	-2.604 to 0.5552	No	ns	0.9967
Adenosine:3 vs. CTP:12	-1.105	-2.685 to 0.4748	No	ns	0.9697
Adenosine:3 vs. dCMP:1.5	-0.5446	-2.124 to 1.035	No	ns	>0.9999
Adenosine:3 vs. dCMP:3	-0.7033	-2.226 to 0.8189	No	ns	>0.9999
Adenosine:3 vs. dCMP:6	-0.785	-2.365 to 0.7947	No	ns	>0.9999
Adenosine:3 vs. dCMP:9	-1.113	-2.693 to 0.4668	No	ns	0.9639
Adenosine:3 vs. dCMP:12	-1.193	-2.773 to 0.3865	No	ns	0.8539
Adenosine:3 vs. deoxyadenosine:1.5	-0.4242	-2.004 to 1.155	No	ns	>0.9999
Adenosine:3 vs. deoxyadenosine:3	-0.5829	-2.105 to 0.9393	No	ns	>0.9999
Adenosine:3 vs. deoxyadenosine:6	-0.6646	-2.244 to 0.9151	No	ns	>0.9999
Adenosine:3 vs. deoxyadenosine:9	-0.9925	-2.572 to 0.5872	No	ns	0.999
Adenosine:3 vs. deoxyadenosine:12	-1.073	-2.652 to 0.5069	No	ns	0.9861
Adenosine:3 vs. deoxyguanosine:1.5	0.1587	-1.421 to 1.738	No	ns	>0.9999
Adenosine:3 vs. deoxyguanosine:3	0	-1.522 to 1.522	No	ns	>0.9999
Adenosine:3 vs. deoxyguanosine:6	-0.08169	-1.661 to 1.498	No	ns	>0.9999
Adenosine:3 vs. deoxyguanosine:9	-0.4096	-1.989 to 1.170	No	ns	>0.9999
Adenosine:3 vs. deoxyguanosine:12	-0.4899	-2.070 to 1.090	No	ns	>0.9999
Adenosine:3 vs. deoxyinosine:1.5	-0.3471	-1.927 to 1.233	No	ns	>0.9999
Adenosine:3 vs. deoxyinosine:3	-0.5058	-2.028 to 1.016	No	ns	>0.9999
Adenosine:3 vs. deoxyinosine:6	-0.5875	-2.167 to 0.9922	No	ns	>0.9999
Adenosine:3 vs. deoxyinosine:9	-0.9154	-2.495 to 0.6643	No	ns	>0.9999
Adenosine:3 vs. deoxyinosine:12	-0.9957	-2.575 to 0.5840	No	ns	0.9988
Adenosine:3 vs. deoxyuridine:1.5	-0.533	-2.113 to 1.047	No	ns	>0.9999
Adenosine:3 vs. deoxyuridine:3	-0.6917	-2.214 to 0.8305	No	ns	>0.9999
Adenosine:3 vs. deoxyuridine:6	-0.7734	-2.353 to 0.8063	No	ns	>0.9999
Adenosine:3 vs. deoxyuridine:9	-1.101	-2.681 to 0.4784	No	ns	0.9721
Adenosine:3 vs. deoxyuridine:12	-1.182	-2.761 to 0.3981	No	ns	0.8761
Adenosine:3 vs. dGDP:1.5	-0.2267	-1.806 to 1.353	No	ns	>0.9999
Adenosine:3 vs. dGDP:3	-0.3854	-1.908 to 1.137	No	ns	>0.9999
Adenosine:3 vs. dGDP:6	-0.4671	-2.047 to 1.113	No	ns	>0.9999
Adenosine:3 vs. dGDP:9	-0.7949	-2.375 to 0.7848	No	ns	>0.9999
Adenosine:3 vs. dGDP:12	-0.8752	-2.455 to 0.7044	No	ns	>0.9999
Adenosine:3 vs. dGMP:1.5	-0.3609	-1.941 to 1.219	No	ns	>0.9999
Adenosine:3 vs. dGMP:3	-0.5196	-2.042 to 1.003	No	ns	>0.9999
Adenosine:3 vs. dGMP:6	-0.6013	-2.181 to 0.9784	No	ns	>0.9999
Adenosine:3 vs. dGMP:9	-0.9292	-2.509 to 0.6505	No	ns	>0.9999
Adenosine:3 vs. dGMP:12	-1.01	-2.589 to 0.5702	No	ns	0.9981
Adenosine:3 vs. dGTP:1.5	-0.2065	-1.786 to 1.373	No	ns	>0.9999
Adenosine:3 vs. dGTP:3	-0.3651	-1.887 to 1.157	No	ns	>0.9999
Adenosine:3 vs. dGTP:6	-0.4468	-2.027 to 1.133	No	ns	>0.9999
Adenosine:3 vs. dGTP:9	-0.7747	-2.354 to 0.8050	No	ns	>0.9999
Adenosine:3 vs. dGTP:12	-0.855	-2.435 to 0.7247	No	ns	>0.9999
Adenosine:3 vs. GDP:1.5	-0.5058	-2.086 to 1.074	No	ns	>0.9999
Adenosine:3 vs. GDP:3	-0.6645	-2.187 to 0.8577	No	ns	>0.9999
Adenosine:3 vs. GDP:6	-0.7462	-2.326 to 0.8335	No	ns	>0.9999
Adenosine:3 vs. GDP:9	-1.074	-2.654 to 0.5056	No	ns	0.9857
Adenosine:3 vs. GDP:12	-1.154	-2.734 to 0.4253	No	ns	0.9196
Adenosine:3 vs. GMP:1.5	-0.5187	-2.098 to 1.061	No	ns	>0.9999
Adenosine:3 vs. GMP:3	-0.6773	-2.200 to 0.8449	No	ns	>0.9999
Adenosine:3 vs. GMP:6	-0.759	-2.339 to 0.8207	No	ns	>0.9999
Adenosine:3 vs. GMP:9	-1.087	-2.667 to 0.4928	No	ns	0.9801
Adenosine:3 vs. GMP:12	-1.167	-2.747 to 0.4125	No	ns	0.9006
Adenosine:3 vs. GTP:1.5	-0.4528	-2.033 to 1.127	No	ns	>0.9999
Adenosine:3 vs. GTP:3	-0.6115	-2.134 to 0.9107	No	ns	>0.9999
Adenosine:3 vs. GTP:6	-0.6932	-2.273 to 0.8865	No	ns	>0.9999
Adenosine:3 vs. GTP:9	-1.021	-2.601 to 0.5586	No	ns	0.9971
Adenosine:3 vs. GTP:12	-1.101	-2.681 to 0.4783	No	ns	0.972
Adenosine:3 vs. Guanosine:1.5	-0.5246	-2.104 to 1.055	No	ns	>0.9999
Adenosine:3 vs. Guanosine:3	-0.6833	-2.206 to 0.8389	No	ns	>0.9999
Adenosine:3 vs. Guanosine:6	-0.765	-2.345 to 0.8147	No	ns	>0.9999
Adenosine:3 vs. Guanosine:9	-1.093	-2.673 to 0.4868	No	ns	0.977
Adenosine:3 vs. Guanosine:12	-1.173	-2.753 to 0.4065	No	ns	0.8908
Adenosine:3 vs. Hypoxanthine:1.5	-0.3745	-1.954 to 1.205	No	ns	>0.9999
Adenosine:3 vs. Hypoxanthine:3	-0.5332	-2.055 to 0.9890	No	ns	>0.9999
Adenosine:3 vs. Hypoxanthine:6	-0.6149	-2.195 to 0.9648	No	ns	>0.9999
Adenosine:3 vs. Hypoxanthine:9	-0.9428	-2.522 to 0.6369	No	ns	0.9999
Adenosine:3 vs. Hypoxanthine:12	-1.023	-2.603 to 0.5566	No	ns	0.9969
Adenosine:3 vs. IMP:1.5	-0.5749	-2.155 to 1.005	No	ns	>0.9999
Adenosine:3 vs. IMP:3	-0.7336	-2.256 to 0.7886	No	ns	>0.9999
Adenosine:3 vs. IMP:6	-0.8153	-2.395 to 0.7644	No	ns	>0.9999
Adenosine:3 vs. IMP:9	-1.143	-2.723 to 0.4365	No	ns	0.9341
Adenosine:3 vs. IMP:12	-1.224	-2.803 to 0.3562	No	ns	0.786
Adenosine:3 vs. Inosine:1.5	-0.4951	-2.075 to 1.085	No	ns	>0.9999
Adenosine:3 vs. Inosine:3	-0.6538	-2.176 to 0.8684	No	ns	>0.9999
Adenosine:3 vs. Inosine:6	-0.7355	-2.315 to 0.8442	No	ns	>0.9999
Adenosine:3 vs. Inosine:9	-1.063	-2.643 to 0.5163	No	ns	0.9893
Adenosine:3 vs. Inosine:12	-1.144	-2.723 to 0.4360	No	ns	0.9334
Adenosine:3 vs. UDP:1.5	-0.4421	-2.022 to 1.138	No	ns	>0.9999
Adenosine:3 vs. UDP:3	-0.6007	-2.123 to 0.9215	No	ns	>0.9999
Adenosine:3 vs. UDP:6	-0.6824	-2.262 to 0.8973	No	ns	>0.9999
Adenosine:3 vs. UDP:9	-1.01	-2.590 to 0.5694	No	ns	0.998
Adenosine:3 vs. UDP:12	-1.091	-2.670 to 0.4891	No	ns	0.9782
Adenosine:3 vs. UMP:1.5	-0.3492	-1.929 to 1.231	No	ns	>0.9999
Adenosine:3 vs. UMP:3	-0.5078	-2.030 to 1.014	No	ns	>0.9999
Adenosine:3 vs. UMP:6	-0.5895	-2.169 to 0.9901	No	ns	>0.9999
Adenosine:3 vs. UMP:9	-0.9174	-2.497 to 0.6623	No	ns	>0.9999
Adenosine:3 vs. UMP:12	-0.9977	-2.577 to 0.5820	No	ns	0.9988
Adenosine:3 vs. UTP:1.5	-0.3926	-1.972 to 1.187	No	ns	>0.9999
Adenosine:3 vs. UTP:3	-0.5513	-2.074 to 0.9709	No	ns	>0.9999
Adenosine:3 vs. UTP:6	-0.633	-2.213 to 0.9467	No	ns	>0.9999
Adenosine:3 vs. UTP:9	-0.9608	-2.541 to 0.6189	No	ns	0.9997
Adenosine:3 vs. UTP:12	-1.041	-2.621 to 0.5385	No	ns	0.9944
Adenosine:3 vs. Xanthine:1.5	-0.5864	-2.166 to 0.9933	No	ns	>0.9999
Adenosine:3 vs. Xanthine:3	-0.7451	-2.267 to 0.7772	No	ns	>0.9999
Adenosine:3 vs. Xanthine:6	-0.8267	-2.406 to 0.7529	No	ns	>0.9999
Adenosine:3 vs. Xanthine:9	-1.155	-2.734 to 0.4251	No	ns	0.9193
Adenosine:3 vs. Xanthine:12	-1.235	-2.815 to 0.3448	No	ns	0.7572
Adenosine:3 vs. Row 26:1.5	0.4731	-1.107 to 2.053	No	ns	>0.9999
Adenosine:3 vs. Row 26:3	0.3144	-1.208 to 1.837	No	ns	>0.9999
Adenosine:3 vs. Row 26:6	0.2327	-1.347 to 1.812	No	ns	>0.9999
Adenosine:3 vs. Row 26:9	-0.09516	-1.675 to 1.485	No	ns	>0.9999
Adenosine:3 vs. Row 26:12	-0.1755	-1.755 to 1.404	No	ns	>0.9999
Adenosine:3 vs. 6-phospho-D-gluconate:1.5	-0.6128	-2.193 to 0.9669	No	ns	>0.9999
Adenosine:3 vs. 6-phospho-D-gluconate:3	-0.7715	-2.294 to 0.7507	No	ns	>0.9999
Adenosine:3 vs. 6-phospho-D-gluconate:6	-0.8532	-2.433 to 0.7265	No	ns	>0.9999
Adenosine:3 vs. 6-phospho-D-gluconate:9	-1.181	-2.761 to 0.3986	No	ns	0.877
Adenosine:3 vs. 6-phospho-D-gluconate:12	-1.261	-2.841 to 0.3183	No	ns	0.685
Adenosine:3 vs. deoxyribose-phosphate:1.5	-0.3854	-1.965 to 1.194	No	ns	>0.9999
Adenosine:3 vs. deoxyribose-phosphate:3	-0.5441	-2.066 to 0.9781	No	ns	>0.9999
Adenosine:3 vs. deoxyribose-phosphate:6	-0.6258	-2.206 to 0.9539	No	ns	>0.9999
Adenosine:3 vs. deoxyribose-phosphate:9	-0.9537	-2.533 to 0.6260	No	ns	0.9998
Adenosine:3 vs. deoxyribose-phosphate:12	-1.034	-2.614 to 0.5457	No	ns	0.9955
Adenosine:3 vs. Sedoheptulose-7-phosphate:1.5	-1.398	-2.977 to 0.1819	No	ns	0.3004
Adenosine:3 vs. Sedoheptulose-7-phosphate:3	-1.556	-3.079 to -0.03424	Yes	*	0.0328
Adenosine:3 vs. Sedoheptulose-7-phosphate:6	-1.638	-3.218 to -0.05847	Yes	*	0.0247
Adenosine:3 vs. Sedoheptulose-7-phosphate:9	-1.966	-3.546 to -0.3863	Yes	***	0.0002
Adenosine:3 vs. Sedoheptulose-7-phosphate:12	-2.046	-3.626 to -0.4667	Yes	****	<0.0001
Adenosine:3 vs. Octoluse Bisphosphate:1.5	-1.484	-3.064 to 0.09535	No	ns	0.1394
Adenosine:3 vs. Octoluse Bisphosphate:3	-1.643	-3.165 to -0.1208	Yes	*	0.0104
Adenosine:3 vs. Octoluse Bisphosphate:6	-1.725	-3.304 to -0.1450	Yes	**	0.0079
Adenosine:3 vs. Octoluse Bisphosphate:9	-2.053	-3.632 to -0.4729	Yes	****	<0.0001
Adenosine:3 vs. Octoluse Bisphosphate:12	-2.133	-3.713 to -0.5532	Yes	****	<0.0001
Adenosine:3 vs. Octoluse-8-P:1.5	-0.8698	-2.449 to 0.7099	No	ns	>0.9999
Adenosine:3 vs. Octoluse-8-P:3	-1.028	-2.551 to 0.4937	No	ns	0.988
Adenosine:3 vs. Octoluse-8-P:6	-1.11	-2.690 to 0.4695	No	ns	0.9659
Adenosine:3 vs. Octoluse-8-P:9	-1.438	-3.018 to 0.1416	No	ns	0.2147
Adenosine:3 vs. Octoluse-8-P:12	-1.518	-3.098 to 0.06131	No	ns	0.0986
Adenosine:3 vs. Ribose-phosphate:1.5	-0.6548	-2.235 to 0.9249	No	ns	>0.9999
Adenosine:3 vs. Ribose-phosphate:3	-0.8135	-2.336 to 0.7087	No	ns	>0.9999
Adenosine:3 vs. Ribose-phosphate:6	-0.8952	-2.475 to 0.6845	No	ns	>0.9999
Adenosine:3 vs. Ribose-phosphate:9	-1.223	-2.803 to 0.3566	No	ns	0.7871
Adenosine:3 vs. Ribose-phosphate:12	-1.303	-2.883 to 0.2763	No	ns	0.5612
Adenosine:3 vs. Sedoheptoluse bisphosphate:1.5	-0.7883	-2.368 to 0.7914	No	ns	>0.9999
Adenosine:3 vs. Sedoheptoluse bisphosphate:3	-0.947	-2.469 to 0.5753	No	ns	0.9993
Adenosine:3 vs. Sedoheptoluse bisphosphate:6	-1.029	-2.608 to 0.5510	No	ns	0.9963
Adenosine:3 vs. Sedoheptoluse bisphosphate:9	-1.357	-2.936 to 0.2232	No	ns	0.4065
Adenosine:3 vs. Sedoheptoluse bisphosphate:12	-1.437	-3.017 to 0.1428	No	ns	0.2169
Adenosine:3 vs. 2_3-Bisphosphoglycerate:1.5	-1.151	-2.731 to 0.4283	No	ns	0.9236
Adenosine:3 vs. 2_3-Bisphosphoglycerate:3	-1.31	-2.832 to 0.2121	No	ns	0.3981
Adenosine:3 vs. 2_3-Bisphosphoglycerate:6	-1.392	-2.972 to 0.1879	No	ns	0.3147
Adenosine:3 vs. 2_3-Bisphosphoglycerate:9	-1.72	-3.299 to -0.1400	Yes	**	0.0085
Adenosine:3 vs. 2_3-Bisphosphoglycerate:12	-1.8	-3.380 to -0.2203	Yes	**	0.0027
Adenosine:3 vs. 3-phosphoglycerate:1.5	-0.5436	-2.123 to 1.036	No	ns	>0.9999
Adenosine:3 vs. 3-phosphoglycerate:3	-0.7023	-2.225 to 0.8199	No	ns	>0.9999
Adenosine:3 vs. 3-phosphoglycerate:6	-0.784	-2.364 to 0.7957	No	ns	>0.9999
Adenosine:3 vs. 3-phosphoglycerate:9	-1.112	-2.692 to 0.4678	No	ns	0.9647
Adenosine:3 vs. 3-phosphoglycerate:12	-1.192	-2.772 to 0.3875	No	ns	0.8559
Adenosine:3 vs. D-glyceraldehdye-3-phosphate:1.5	-0.3766	-1.956 to 1.203	No	ns	>0.9999
Adenosine:3 vs. D-glyceraldehdye-3-phosphate:3	-0.5353	-2.058 to 0.9869	No	ns	>0.9999
Adenosine:3 vs. D-glyceraldehdye-3-phosphate:6	-0.617	-2.197 to 0.9627	No	ns	>0.9999
Adenosine:3 vs. D-glyceraldehdye-3-phosphate:9	-0.9448	-2.525 to 0.6348	No	ns	0.9999
Adenosine:3 vs. D-glyceraldehdye-3-phosphate:12	-1.025	-2.605 to 0.5545	No	ns	0.9967
Adenosine:3 vs. Fructose-6-phosphate:1.5	0.03938	-1.540 to 1.619	No	ns	>0.9999
Adenosine:3 vs. Fructose-6-phosphate:3	-0.1193	-1.642 to 1.403	No	ns	>0.9999
Adenosine:3 vs. Fructose-6-phosphate:6	-0.201	-1.781 to 1.379	No	ns	>0.9999
Adenosine:3 vs. Fructose-6-phosphate:9	-0.5289	-2.109 to 1.051	No	ns	>0.9999
Adenosine:3 vs. Fructose-6-phosphate:12	-0.6092	-2.189 to 0.9705	No	ns	>0.9999
Adenosine:3 vs. Fructose-1-6-bisphosphate:1.5	-0.8904	-2.470 to 0.6893	No	ns	>0.9999
Adenosine:3 vs. Fructose-1-6-bisphosphate:3	-1.049	-2.571 to 0.4731	No	ns	0.9792
Adenosine:3 vs. Fructose-1-6-bisphosphate:6	-1.131	-2.710 to 0.4489	No	ns	0.9478
Adenosine:3 vs. Fructose-1-6-bisphosphate:9	-1.459	-3.038 to 0.1210	No	ns	0.1781
Adenosine:3 vs. Fructose-1-6-bisphosphate:12	-1.539	-3.119 to 0.04071	No	ns	0.0791
Adenosine:3 vs. L-arginino-succinate:1.5	-0.2815	-1.861 to 1.298	No	ns	>0.9999
Adenosine:3 vs. L-arginino-succinate:3	-0.4402	-1.962 to 1.082	No	ns	>0.9999
Adenosine:3 vs. L-arginino-succinate:6	-0.5219	-2.102 to 1.058	No	ns	>0.9999
Adenosine:3 vs. L-arginino-succinate:9	-0.8498	-2.429 to 0.7299	No	ns	>0.9999
Adenosine:3 vs. L-arginino-succinate:12	-0.9301	-2.510 to 0.6496	No	ns	>0.9999
Adenosine:3 vs. Phosphoenolpyruvate:1.5	-1.134	-2.714 to 0.4452	No	ns	0.944
Adenosine:3 vs. Phosphoenolpyruvate:3	-1.293	-2.815 to 0.2290	No	ns	0.4474
Adenosine:3 vs. Phosphoenolpyruvate:6	-1.375	-2.955 to 0.2048	No	ns	0.3573
Adenosine:3 vs. Phosphoenolpyruvate:9	-1.703	-3.282 to -0.1231	Yes	*	0.0107
Adenosine:3 vs. Phosphoenolpyruvate:12	-1.783	-3.363 to -0.2034	Yes	**	0.0035
Adenosine:3 vs. Pyruvate:1.5	-0.3819	-1.962 to 1.198	No	ns	>0.9999
Adenosine:3 vs. Pyruvate:3	-0.5406	-2.063 to 0.9816	No	ns	>0.9999
Adenosine:3 vs. Pyruvate:6	-0.6223	-2.202 to 0.9574	No	ns	>0.9999
Adenosine:3 vs. Pyruvate:9	-0.9501	-2.530 to 0.6296	No	ns	0.9998
Adenosine:3 vs. Pyruvate:12	-1.03	-2.610 to 0.5492	No	ns	0.996
Adenosine:3 vs. Acetyl-CoA:1.5	-0.5341	-2.114 to 1.046	No	ns	>0.9999
Adenosine:3 vs. Acetyl-CoA:3	-0.6927	-2.215 to 0.8295	No	ns	>0.9999
Adenosine:3 vs. Acetyl-CoA:6	-0.7744	-2.354 to 0.8053	No	ns	>0.9999
Adenosine:3 vs. Acetyl-CoA:9	-1.102	-2.682 to 0.4774	No	ns	0.9714
Adenosine:3 vs. Acetyl-CoA:12	-1.183	-2.762 to 0.3971	No	ns	0.8742
Adenosine:3 vs. a-ketoglutarate:1.5	-0.5993	-2.179 to 0.9804	No	ns	>0.9999
Adenosine:3 vs. a-ketoglutarate:3	-0.758	-2.280 to 0.7642	No	ns	>0.9999
Adenosine:3 vs. a-ketoglutarate:6	-0.8397	-2.419 to 0.7400	No	ns	>0.9999
Adenosine:3 vs. a-ketoglutarate:9	-1.168	-2.747 to 0.4121	No	ns	0.9
Adenosine:3 vs. a-ketoglutarate:12	-1.248	-2.828 to 0.3318	No	ns	0.7227
Adenosine:3 vs. Citrate/isocitrate:1.5	-0.3933	-1.973 to 1.186	No	ns	>0.9999
Adenosine:3 vs. Citrate/isocitrate:3	-0.552	-2.074 to 0.9702	No	ns	>0.9999
Adenosine:3 vs. Citrate/isocitrate:6	-0.6337	-2.213 to 0.9460	No	ns	>0.9999
Adenosine:3 vs. Citrate/isocitrate:9	-0.9616	-2.541 to 0.6181	No	ns	0.9997
Adenosine:3 vs. Citrate/isocitrate:12	-1.042	-2.622 to 0.5378	No	ns	0.9943
Adenosine:3 vs. Coenzyme A:1.5	-0.633	-2.213 to 0.9467	No	ns	>0.9999
Adenosine:3 vs. Coenzyme A:3	-0.7916	-2.314 to 0.7306	No	ns	>0.9999
Adenosine:3 vs. Coenzyme A:6	-0.8733	-2.453 to 0.7063	No	ns	>0.9999
Adenosine:3 vs. Coenzyme A:9	-1.201	-2.781 to 0.3785	No	ns	0.8373
Adenosine:3 vs. Coenzyme A:12	-1.282	-2.861 to 0.2982	No	ns	0.6264
Adenosine:3 vs. Fumarate:1.5	-0.3791	-1.959 to 1.201	No	ns	>0.9999
Adenosine:3 vs. Fumarate:3	-0.5378	-2.060 to 0.9844	No	ns	>0.9999
Adenosine:3 vs. Fumarate:6	-0.6195	-2.199 to 0.9602	No	ns	>0.9999
Adenosine:3 vs. Fumarate:9	-0.9474	-2.527 to 0.6323	No	ns	0.9999
Adenosine:3 vs. Fumarate:12	-1.028	-2.607 to 0.5520	No	ns	0.9964
Adenosine:3 vs. Isocitrate:1.5	-0.3933	-1.973 to 1.186	No	ns	>0.9999
Adenosine:3 vs. Isocitrate:3	-0.552	-2.074 to 0.9702	No	ns	>0.9999
Adenosine:3 vs. Isocitrate:6	-0.6337	-2.213 to 0.9460	No	ns	>0.9999
Adenosine:3 vs. Isocitrate:9	-0.9616	-2.541 to 0.6181	No	ns	0.9997
Adenosine:3 vs. Isocitrate:12	-1.042	-2.622 to 0.5378	No	ns	0.9943
Adenosine:3 vs. Malate:1.5	-0.4095	-1.989 to 1.170	No	ns	>0.9999
Adenosine:3 vs. Malate:3	-0.5682	-2.090 to 0.9540	No	ns	>0.9999
Adenosine:3 vs. Malate:6	-0.6499	-2.230 to 0.9298	No	ns	>0.9999
Adenosine:3 vs. Malate:9	-0.9778	-2.557 to 0.6019	No	ns	0.9994
Adenosine:3 vs. Malate:12	-1.058	-2.638 to 0.5216	No	ns	0.9907
Adenosine:3 vs. Asparagine:1.5	-0.2391	-1.819 to 1.341	No	ns	>0.9999
Adenosine:3 vs. Asparagine:3	-0.3978	-1.920 to 1.124	No	ns	>0.9999
Adenosine:3 vs. Asparagine:6	-0.4795	-2.059 to 1.100	No	ns	>0.9999
Adenosine:3 vs. Asparagine:9	-0.8074	-2.387 to 0.7723	No	ns	>0.9999
Adenosine:3 vs. Asparagine:12	-0.8877	-2.467 to 0.6920	No	ns	>0.9999
Adenosine:3 vs. 3-phospho-serine:1.5	-0.8811	-2.461 to 0.6986	No	ns	>0.9999
Adenosine:3 vs. 3-phospho-serine:3	-1.04	-2.562 to 0.4824	No	ns	0.9837
Adenosine:3 vs. 3-phospho-serine:6	-1.121	-2.701 to 0.4582	No	ns	0.9567
Adenosine:3 vs. 3-phospho-serine:9	-1.449	-3.029 to 0.1303	No	ns	0.194
Adenosine:3 vs. 3-phospho-serine:12	-1.53	-3.109 to 0.05000	No	ns	0.0874
Adenosine:3 vs. cyclic-AMP:1.5	-1.885	-3.465 to -0.3056	Yes	***	0.0008
Adenosine:3 vs. cyclic-AMP:3	-2.044	-3.566 to -0.5217	Yes	****	<0.0001
Adenosine:3 vs. cyclic-AMP:6	-2.126	-3.705 to -0.5460	Yes	****	<0.0001
Adenosine:3 vs. cyclic-AMP:9	-2.454	-4.033 to -0.8738	Yes	****	<0.0001
Adenosine:3 vs. cyclic-AMP:12	-2.534	-4.114 to -0.9542	Yes	****	<0.0001
Adenosine:3 vs. Cysteine:1.5	-0.3541	-1.934 to 1.226	No	ns	>0.9999
Adenosine:3 vs. Cysteine:3	-0.5128	-2.035 to 1.009	No	ns	>0.9999
Adenosine:3 vs. Cysteine:6	-0.5945	-2.174 to 0.9852	No	ns	>0.9999
Adenosine:3 vs. Cysteine:9	-0.9224	-2.502 to 0.6573	No	ns	>0.9999
Adenosine:3 vs. Cysteine:12	-1.003	-2.582 to 0.5770	No	ns	0.9985
Adenosine:3 vs. Glutamine:1.5	-0.338	-1.918 to 1.242	No	ns	>0.9999
Adenosine:3 vs. Glutamine:3	-0.4967	-2.019 to 1.026	No	ns	>0.9999
Adenosine:3 vs. Glutamine:6	-0.5784	-2.158 to 1.001	No	ns	>0.9999
Adenosine:3 vs. Glutamine:9	-0.9062	-2.486 to 0.6734	No	ns	>0.9999
Adenosine:3 vs. Glutamine:12	-0.9866	-2.566 to 0.5931	No	ns	0.9992
Adenosine:3 vs. Homoserine:1.5	-0.4551	-2.035 to 1.125	No	ns	>0.9999
Adenosine:3 vs. Homoserine:3	-0.6138	-2.136 to 0.9084	No	ns	>0.9999
Adenosine:3 vs. Homoserine:6	-0.6955	-2.275 to 0.8842	No	ns	>0.9999
Adenosine:3 vs. Homoserine:9	-1.023	-2.603 to 0.5564	No	ns	0.9969
Adenosine:3 vs. Homoserine:12	-1.104	-2.683 to 0.4760	No	ns	0.9705
Adenosine:3 vs. L-arginino-succinate:1.5	-0.2715	-1.851 to 1.308	No	ns	>0.9999
Adenosine:3 vs. L-arginino-succinate:3	-0.4302	-1.952 to 1.092	No	ns	>0.9999
Adenosine:3 vs. L-arginino-succinate:6	-0.5119	-2.092 to 1.068	No	ns	>0.9999
Adenosine:3 vs. L-arginino-succinate:9	-0.8397	-2.419 to 0.7399	No	ns	>0.9999
Adenosine:3 vs. L-arginino-succinate:12	-0.9201	-2.500 to 0.6596	No	ns	>0.9999
Adenosine:3 vs. Leucine/isoleucine:1.5	-0.2932	-1.873 to 1.286	No	ns	>0.9999
Adenosine:3 vs. Leucine/isoleucine:3	-0.4519	-1.974 to 1.070	No	ns	>0.9999
Adenosine:3 vs. Leucine/isoleucine:6	-0.5336	-2.113 to 1.046	No	ns	>0.9999
Adenosine:3 vs. Leucine/isoleucine:9	-0.8614	-2.441 to 0.7182	No	ns	>0.9999
Adenosine:3 vs. Leucine/isoleucine:12	-0.9418	-2.521 to 0.6379	No	ns	0.9999
Adenosine:3 vs. Methionine:1.5	-0.298	-1.878 to 1.282	No	ns	>0.9999
Adenosine:3 vs. Methionine:3	-0.4567	-1.979 to 1.066	No	ns	>0.9999
Adenosine:3 vs. Methionine:6	-0.5384	-2.118 to 1.041	No	ns	>0.9999
Adenosine:3 vs. Methionine:9	-0.8662	-2.446 to 0.7134	No	ns	>0.9999
Adenosine:3 vs. Methionine:12	-0.9466	-2.526 to 0.6331	No	ns	0.9999
Adenosine:3 vs. Myo-inositol:1.5	0.4742	-1.106 to 2.054	No	ns	>0.9999
Adenosine:3 vs. Myo-inositol:3	0.3155	-1.207 to 1.838	No	ns	>0.9999
Adenosine:3 vs. Myo-inositol:6	0.2338	-1.346 to 1.813	No	ns	>0.9999
Adenosine:3 vs. Myo-inositol:9	-0.09409	-1.674 to 1.486	No	ns	>0.9999
Adenosine:3 vs. Myo-inositol:12	-0.1744	-1.754 to 1.405	No	ns	>0.9999
Adenosine:3 vs. Phenylalanine:1.5	-0.3091	-1.889 to 1.271	No	ns	>0.9999
Adenosine:3 vs. Phenylalanine:3	-0.4677	-1.990 to 1.054	No	ns	>0.9999
Adenosine:3 vs. Phenylalanine:6	-0.5494	-2.129 to 1.030	No	ns	>0.9999
Adenosine:3 vs. Phenylalanine:9	-0.8773	-2.457 to 0.7024	No	ns	>0.9999
Adenosine:3 vs. Phenylalanine:12	-0.9576	-2.537 to 0.6221	No	ns	0.9998
Adenosine:3 vs. Proline:1.5	-0.1741	-1.754 to 1.406	No	ns	>0.9999
Adenosine:3 vs. Proline:3	-0.3328	-1.855 to 1.189	No	ns	>0.9999
Adenosine:3 vs. Proline:6	-0.4145	-1.994 to 1.165	No	ns	>0.9999
Adenosine:3 vs. Proline:9	-0.7423	-2.322 to 0.8373	No	ns	>0.9999
Adenosine:3 vs. Proline:12	-0.8227	-2.402 to 0.7570	No	ns	>0.9999
Adenosine:3 vs. Serine:1.5	-0.3597	-1.939 to 1.220	No	ns	>0.9999
Adenosine:3 vs. Serine:3	-0.5183	-2.041 to 1.004	No	ns	>0.9999
Adenosine:3 vs. Serine:6	-0.6	-2.180 to 0.9797	No	ns	>0.9999
Adenosine:3 vs. Serine:9	-0.9279	-2.508 to 0.6518	No	ns	>0.9999
Adenosine:3 vs. Serine:12	-1.008	-2.588 to 0.5715	No	ns	0.9982
Adenosine:3 vs. Taurine:1.5	-0.09615	-1.676 to 1.484	No	ns	>0.9999
Adenosine:3 vs. Taurine:3	-0.2548	-1.777 to 1.267	No	ns	>0.9999
Adenosine:3 vs. Taurine:6	-0.3365	-1.916 to 1.243	No	ns	>0.9999
Adenosine:3 vs. Taurine:9	-0.6644	-2.244 to 0.9153	No	ns	>0.9999
Adenosine:3 vs. Taurine:12	-0.7447	-2.324 to 0.8350	No	ns	>0.9999
Adenosine:3 vs. Threonine:1.5	-0.4551	-2.035 to 1.125	No	ns	>0.9999
Adenosine:3 vs. Threonine:3	-0.6138	-2.136 to 0.9084	No	ns	>0.9999
Adenosine:3 vs. Threonine:6	-0.6955	-2.275 to 0.8842	No	ns	>0.9999
Adenosine:3 vs. Threonine:9	-1.023	-2.603 to 0.5564	No	ns	0.9969
Adenosine:3 vs. Threonine:12	-1.104	-2.683 to 0.4760	No	ns	0.9705
Adenosine:3 vs. Tyrosine:1.5	-0.4017	-1.981 to 1.178	No	ns	>0.9999
Adenosine:3 vs. Tyrosine:3	-0.5604	-2.083 to 0.9618	No	ns	>0.9999
Adenosine:3 vs. Tyrosine:6	-0.6421	-2.222 to 0.9376	No	ns	>0.9999
Adenosine:3 vs. Tyrosine:9	-0.97	-2.550 to 0.6097	No	ns	0.9996
Adenosine:3 vs. Tyrosine:12	-1.05	-2.630 to 0.5294	No	ns	0.9926
Adenosine:3 vs. Valine:1.5	-0.2958	-1.875 to 1.284	No	ns	>0.9999
Adenosine:3 vs. Valine:3	-0.4545	-1.977 to 1.068	No	ns	>0.9999
Adenosine:3 vs. Valine:6	-0.5362	-2.116 to 1.044	No	ns	>0.9999
Adenosine:3 vs. Valine:9	-0.864	-2.444 to 0.7157	No	ns	>0.9999
Adenosine:3 vs. Valine:12	-0.9444	-2.524 to 0.6353	No	ns	0.9999
Adenosine:6 vs. Adenosine:9	-0.3279	-0.7501 to 0.09433	No	ns	0.778
Adenosine:6 vs. Adenosine:12	-0.4082	-0.8304 to 0.01400	No	ns	0.0897
Adenosine:6 vs. ADP:1.5	-0.145	-1.725 to 1.435	No	ns	>0.9999
Adenosine:6 vs. ADP:3	-0.3037	-1.883 to 1.276	No	ns	>0.9999
Adenosine:6 vs. ADP:6	-0.3854	-1.908 to 1.137	No	ns	>0.9999
Adenosine:6 vs. ADP:9	-0.7132	-2.293 to 0.8665	No	ns	>0.9999
Adenosine:6 vs. ADP:12	-0.7936	-2.373 to 0.7861	No	ns	>0.9999
Adenosine:6 vs. AMP:1.5	-0.2792	-1.859 to 1.300	No	ns	>0.9999
Adenosine:6 vs. AMP:3	-0.4379	-2.018 to 1.142	No	ns	>0.9999
Adenosine:6 vs. AMP:6	-0.5196	-2.042 to 1.003	No	ns	>0.9999
Adenosine:6 vs. AMP:9	-0.8475	-2.427 to 0.7322	No	ns	>0.9999
Adenosine:6 vs. AMP:12	-0.9278	-2.508 to 0.6519	No	ns	>0.9999
Adenosine:6 vs. ATP:1.5	-0.1248	-1.704 to 1.455	No	ns	>0.9999
Adenosine:6 vs. ATP:3	-0.2834	-1.863 to 1.296	No	ns	>0.9999
Adenosine:6 vs. ATP:6	-0.3651	-1.887 to 1.157	No	ns	>0.9999
Adenosine:6 vs. ATP:9	-0.693	-2.273 to 0.8867	No	ns	>0.9999
Adenosine:6 vs. ATP:12	-0.7733	-2.353 to 0.8064	No	ns	>0.9999
Adenosine:6 vs. CDP:1.5	-0.3268	-1.907 to 1.253	No	ns	>0.9999
Adenosine:6 vs. CDP:3	-0.4855	-2.065 to 1.094	No	ns	>0.9999
Adenosine:6 vs. CDP:6	-0.5672	-2.089 to 0.9550	No	ns	>0.9999
Adenosine:6 vs. CDP:9	-0.8951	-2.475 to 0.6846	No	ns	>0.9999
Adenosine:6 vs. CDP:12	-0.9754	-2.555 to 0.6043	No	ns	0.9995
Adenosine:6 vs. CTP:1.5	-0.3746	-1.954 to 1.205	No	ns	>0.9999
Adenosine:6 vs. CTP:3	-0.5333	-2.113 to 1.046	No	ns	>0.9999
Adenosine:6 vs. CTP:6	-0.615	-2.137 to 0.9073	No	ns	>0.9999
Adenosine:6 vs. CTP:9	-0.9428	-2.523 to 0.6369	No	ns	0.9999
Adenosine:6 vs. CTP:12	-1.023	-2.603 to 0.5565	No	ns	0.9969
Adenosine:6 vs. dCMP:1.5	-0.4629	-2.043 to 1.117	No	ns	>0.9999
Adenosine:6 vs. dCMP:3	-0.6216	-2.201 to 0.9581	No	ns	>0.9999
Adenosine:6 vs. dCMP:6	-0.7033	-2.226 to 0.8189	No	ns	>0.9999
Adenosine:6 vs. dCMP:9	-1.031	-2.611 to 0.5485	No	ns	0.9959
Adenosine:6 vs. dCMP:12	-1.111	-2.691 to 0.4682	No	ns	0.9649
Adenosine:6 vs. deoxyadenosine:1.5	-0.3425	-1.922 to 1.237	No	ns	>0.9999
Adenosine:6 vs. deoxyadenosine:3	-0.5012	-2.081 to 1.078	No	ns	>0.9999
Adenosine:6 vs. deoxyadenosine:6	-0.5829	-2.105 to 0.9393	No	ns	>0.9999
Adenosine:6 vs. deoxyadenosine:9	-0.9108	-2.490 to 0.6689	No	ns	>0.9999
Adenosine:6 vs. deoxyadenosine:12	-0.9911	-2.571 to 0.5886	No	ns	0.999
Adenosine:6 vs. deoxyguanosine:1.5	0.2404	-1.339 to 1.820	No	ns	>0.9999
Adenosine:6 vs. deoxyguanosine:3	0.08169	-1.498 to 1.661	No	ns	>0.9999
Adenosine:6 vs. deoxyguanosine:6	0	-1.522 to 1.522	No	ns	>0.9999
Adenosine:6 vs. deoxyguanosine:9	-0.3279	-1.908 to 1.252	No	ns	>0.9999
Adenosine:6 vs. deoxyguanosine:12	-0.4082	-1.988 to 1.171	No	ns	>0.9999
Adenosine:6 vs. deoxyinosine:1.5	-0.2655	-1.845 to 1.314	No	ns	>0.9999
Adenosine:6 vs. deoxyinosine:3	-0.4241	-2.004 to 1.156	No	ns	>0.9999
Adenosine:6 vs. deoxyinosine:6	-0.5058	-2.028 to 1.016	No	ns	>0.9999
Adenosine:6 vs. deoxyinosine:9	-0.8337	-2.413 to 0.7460	No	ns	>0.9999
Adenosine:6 vs. deoxyinosine:12	-0.914	-2.494 to 0.6657	No	ns	>0.9999
Adenosine:6 vs. deoxyuridine:1.5	-0.4513	-2.031 to 1.128	No	ns	>0.9999
Adenosine:6 vs. deoxyuridine:3	-0.61	-2.190 to 0.9697	No	ns	>0.9999
Adenosine:6 vs. deoxyuridine:6	-0.6917	-2.214 to 0.8305	No	ns	>0.9999
Adenosine:6 vs. deoxyuridine:9	-1.02	-2.599 to 0.5601	No	ns	0.9972
Adenosine:6 vs. deoxyuridine:12	-1.1	-2.680 to 0.4798	No	ns	0.9729
Adenosine:6 vs. dGDP:1.5	-0.145	-1.725 to 1.435	No	ns	>0.9999
Adenosine:6 vs. dGDP:3	-0.3037	-1.883 to 1.276	No	ns	>0.9999
Adenosine:6 vs. dGDP:6	-0.3854	-1.908 to 1.137	No	ns	>0.9999
Adenosine:6 vs. dGDP:9	-0.7132	-2.293 to 0.8665	No	ns	>0.9999
Adenosine:6 vs. dGDP:12	-0.7936	-2.373 to 0.7861	No	ns	>0.9999
Adenosine:6 vs. dGMP:1.5	-0.2792	-1.859 to 1.300	No	ns	>0.9999
Adenosine:6 vs. dGMP:3	-0.4379	-2.018 to 1.142	No	ns	>0.9999
Adenosine:6 vs. dGMP:6	-0.5196	-2.042 to 1.003	No	ns	>0.9999
Adenosine:6 vs. dGMP:9	-0.8475	-2.427 to 0.7322	No	ns	>0.9999
Adenosine:6 vs. dGMP:12	-0.9278	-2.508 to 0.6519	No	ns	>0.9999
Adenosine:6 vs. dGTP:1.5	-0.1248	-1.704 to 1.455	No	ns	>0.9999
Adenosine:6 vs. dGTP:3	-0.2834	-1.863 to 1.296	No	ns	>0.9999
Adenosine:6 vs. dGTP:6	-0.3651	-1.887 to 1.157	No	ns	>0.9999
Adenosine:6 vs. dGTP:9	-0.693	-2.273 to 0.8867	No	ns	>0.9999
Adenosine:6 vs. dGTP:12	-0.7733	-2.353 to 0.8064	No	ns	>0.9999
Adenosine:6 vs. GDP:1.5	-0.4241	-2.004 to 1.156	No	ns	>0.9999
Adenosine:6 vs. GDP:3	-0.5828	-2.163 to 0.9969	No	ns	>0.9999
Adenosine:6 vs. GDP:6	-0.6645	-2.187 to 0.8577	No	ns	>0.9999
Adenosine:6 vs. GDP:9	-0.9924	-2.572 to 0.5873	No	ns	0.999
Adenosine:6 vs. GDP:12	-1.073	-2.652 to 0.5070	No	ns	0.9862
Adenosine:6 vs. GMP:1.5	-0.437	-2.017 to 1.143	No	ns	>0.9999
Adenosine:6 vs. GMP:3	-0.5957	-2.175 to 0.9840	No	ns	>0.9999
Adenosine:6 vs. GMP:6	-0.6773	-2.200 to 0.8449	No	ns	>0.9999
Adenosine:6 vs. GMP:9	-1.005	-2.585 to 0.5745	No	ns	0.9983
Adenosine:6 vs. GMP:12	-1.086	-2.665 to 0.4942	No	ns	0.9808
Adenosine:6 vs. GTP:1.5	-0.3712	-1.951 to 1.209	No	ns	>0.9999
Adenosine:6 vs. GTP:3	-0.5298	-2.110 to 1.050	No	ns	>0.9999
Adenosine:6 vs. GTP:6	-0.6115	-2.134 to 0.9107	No	ns	>0.9999
Adenosine:6 vs. GTP:9	-0.9394	-2.519 to 0.6403	No	ns	>0.9999
Adenosine:6 vs. GTP:12	-1.02	-2.599 to 0.5600	No	ns	0.9972
Adenosine:6 vs. Guanosine:1.5	-0.443	-2.023 to 1.137	No	ns	>0.9999
Adenosine:6 vs. Guanosine:3	-0.6016	-2.181 to 0.9780	No	ns	>0.9999
Adenosine:6 vs. Guanosine:6	-0.6833	-2.206 to 0.8389	No	ns	>0.9999
Adenosine:6 vs. Guanosine:9	-1.011	-2.591 to 0.5685	No	ns	0.9979
Adenosine:6 vs. Guanosine:12	-1.092	-2.671 to 0.4882	No	ns	0.9778
Adenosine:6 vs. Hypoxanthine:1.5	-0.2929	-1.873 to 1.287	No	ns	>0.9999
Adenosine:6 vs. Hypoxanthine:3	-0.4515	-2.031 to 1.128	No	ns	>0.9999
Adenosine:6 vs. Hypoxanthine:6	-0.5332	-2.055 to 0.9890	No	ns	>0.9999
Adenosine:6 vs. Hypoxanthine:9	-0.8611	-2.441 to 0.7186	No	ns	>0.9999
Adenosine:6 vs. Hypoxanthine:12	-0.9414	-2.521 to 0.6383	No	ns	0.9999
Adenosine:6 vs. IMP:1.5	-0.4933	-2.073 to 1.086	No	ns	>0.9999
Adenosine:6 vs. IMP:3	-0.6519	-2.232 to 0.9277	No	ns	>0.9999
Adenosine:6 vs. IMP:6	-0.7336	-2.256 to 0.7886	No	ns	>0.9999
Adenosine:6 vs. IMP:9	-1.061	-2.641 to 0.5182	No	ns	0.9898
Adenosine:6 vs. IMP:12	-1.142	-2.722 to 0.4379	No	ns	0.9357
Adenosine:6 vs. Inosine:1.5	-0.4134	-1.993 to 1.166	No	ns	>0.9999
Adenosine:6 vs. Inosine:3	-0.5721	-2.152 to 1.008	No	ns	>0.9999
Adenosine:6 vs. Inosine:6	-0.6538	-2.176 to 0.8684	No	ns	>0.9999
Adenosine:6 vs. Inosine:9	-0.9817	-2.561 to 0.5980	No	ns	0.9993
Adenosine:6 vs. Inosine:12	-1.062	-2.642 to 0.5177	No	ns	0.9897
Adenosine:6 vs. UDP:1.5	-0.3604	-1.940 to 1.219	No	ns	>0.9999
Adenosine:6 vs. UDP:3	-0.519	-2.099 to 1.061	No	ns	>0.9999
Adenosine:6 vs. UDP:6	-0.6007	-2.123 to 0.9215	No	ns	>0.9999
Adenosine:6 vs. UDP:9	-0.9286	-2.508 to 0.6511	No	ns	>0.9999
Adenosine:6 vs. UDP:12	-1.009	-2.589 to 0.5708	No	ns	0.9981
Adenosine:6 vs. UMP:1.5	-0.2675	-1.847 to 1.312	No	ns	>0.9999
Adenosine:6 vs. UMP:3	-0.4262	-2.006 to 1.154	No	ns	>0.9999
Adenosine:6 vs. UMP:6	-0.5078	-2.030 to 1.014	No	ns	>0.9999
Adenosine:6 vs. UMP:9	-0.8357	-2.415 to 0.7440	No	ns	>0.9999
Adenosine:6 vs. UMP:12	-0.916	-2.496 to 0.6636	No	ns	>0.9999
Adenosine:6 vs. UTP:1.5	-0.3109	-1.891 to 1.269	No	ns	>0.9999
Adenosine:6 vs. UTP:3	-0.4696	-2.049 to 1.110	No	ns	>0.9999
Adenosine:6 vs. UTP:6	-0.5513	-2.074 to 0.9709	No	ns	>0.9999
Adenosine:6 vs. UTP:9	-0.8791	-2.459 to 0.7005	No	ns	>0.9999
Adenosine:6 vs. UTP:12	-0.9595	-2.539 to 0.6202	No	ns	0.9997
Adenosine:6 vs. Xanthine:1.5	-0.5047	-2.084 to 1.075	No	ns	>0.9999
Adenosine:6 vs. Xanthine:3	-0.6634	-2.243 to 0.9163	No	ns	>0.9999
Adenosine:6 vs. Xanthine:6	-0.7451	-2.267 to 0.7772	No	ns	>0.9999
Adenosine:6 vs. Xanthine:9	-1.073	-2.653 to 0.5068	No	ns	0.9861
Adenosine:6 vs. Xanthine:12	-1.153	-2.733 to 0.4264	No	ns	0.9212
Adenosine:6 vs. Row 26:1.5	0.5548	-1.025 to 2.134	No	ns	>0.9999
Adenosine:6 vs. Row 26:3	0.3961	-1.184 to 1.976	No	ns	>0.9999
Adenosine:6 vs. Row 26:6	0.3144	-1.208 to 1.837	No	ns	>0.9999
Adenosine:6 vs. Row 26:9	-0.01347	-1.593 to 1.566	No	ns	>0.9999
Adenosine:6 vs. Row 26:12	-0.0938	-1.673 to 1.486	No	ns	>0.9999
Adenosine:6 vs. 6-phospho-D-gluconate:1.5	-0.5311	-2.111 to 1.049	No	ns	>0.9999
Adenosine:6 vs. 6-phospho-D-gluconate:3	-0.6898	-2.270 to 0.8899	No	ns	>0.9999
Adenosine:6 vs. 6-phospho-D-gluconate:6	-0.7715	-2.294 to 0.7507	No	ns	>0.9999
Adenosine:6 vs. 6-phospho-D-gluconate:9	-1.099	-2.679 to 0.4803	No	ns	0.9733
Adenosine:6 vs. 6-phospho-D-gluconate:12	-1.18	-2.759 to 0.4000	No	ns	0.8795
Adenosine:6 vs. deoxyribose-phosphate:1.5	-0.3038	-1.883 to 1.276	No	ns	>0.9999
Adenosine:6 vs. deoxyribose-phosphate:3	-0.4624	-2.042 to 1.117	No	ns	>0.9999
Adenosine:6 vs. deoxyribose-phosphate:6	-0.5441	-2.066 to 0.9781	No	ns	>0.9999
Adenosine:6 vs. deoxyribose-phosphate:9	-0.872	-2.452 to 0.7077	No	ns	>0.9999
Adenosine:6 vs. deoxyribose-phosphate:12	-0.9523	-2.532 to 0.6274	No	ns	0.9998
Adenosine:6 vs. Sedoheptulose-7-phosphate:1.5	-1.316	-2.896 to 0.2636	No	ns	0.5233
Adenosine:6 vs. Sedoheptulose-7-phosphate:3	-1.475	-3.054 to 0.1049	No	ns	0.1529
Adenosine:6 vs. Sedoheptulose-7-phosphate:6	-1.556	-3.079 to -0.03424	Yes	*	0.0328
Adenosine:6 vs. Sedoheptulose-7-phosphate:9	-1.884	-3.464 to -0.3046	Yes	***	0.0008
Adenosine:6 vs. Sedoheptulose-7-phosphate:12	-1.965	-3.544 to -0.3850	Yes	***	0.0002
Adenosine:6 vs. Octoluse Bisphosphate:1.5	-1.403	-2.982 to 0.1770	No	ns	0.289
Adenosine:6 vs. Octoluse Bisphosphate:3	-1.561	-3.141 to 0.01835	No	ns	0.0617
Adenosine:6 vs. Octoluse Bisphosphate:6	-1.643	-3.165 to -0.1208	Yes	*	0.0104
Adenosine:6 vs. Octoluse Bisphosphate:9	-1.971	-3.551 to -0.3912	Yes	***	0.0002
Adenosine:6 vs. Octoluse Bisphosphate:12	-2.051	-3.631 to -0.4715	Yes	****	<0.0001
Adenosine:6 vs. Octoluse-8-P:1.5	-0.7881	-2.368 to 0.7916	No	ns	>0.9999
Adenosine:6 vs. Octoluse-8-P:3	-0.9468	-2.526 to 0.6329	No	ns	0.9999
Adenosine:6 vs. Octoluse-8-P:6	-1.028	-2.551 to 0.4937	No	ns	0.988
Adenosine:6 vs. Octoluse-8-P:9	-1.356	-2.936 to 0.2233	No	ns	0.407
Adenosine:6 vs. Octoluse-8-P:12	-1.437	-3.016 to 0.1430	No	ns	0.2173
Adenosine:6 vs. Ribose-phosphate:1.5	-0.5731	-2.153 to 1.007	No	ns	>0.9999
Adenosine:6 vs. Ribose-phosphate:3	-0.7318	-2.312 to 0.8479	No	ns	>0.9999
Adenosine:6 vs. Ribose-phosphate:6	-0.8135	-2.336 to 0.7087	No	ns	>0.9999
Adenosine:6 vs. Ribose-phosphate:9	-1.141	-2.721 to 0.4383	No	ns	0.9362
Adenosine:6 vs. Ribose-phosphate:12	-1.222	-2.801 to 0.3580	No	ns	0.7905
Adenosine:6 vs. Sedoheptoluse bisphosphate:1.5	-0.7066	-2.286 to 0.8731	No	ns	>0.9999
Adenosine:6 vs. Sedoheptoluse bisphosphate:3	-0.8653	-2.445 to 0.7144	No	ns	>0.9999
Adenosine:6 vs. Sedoheptoluse bisphosphate:6	-0.947	-2.469 to 0.5753	No	ns	0.9993
Adenosine:6 vs. Sedoheptoluse bisphosphate:9	-1.275	-2.855 to 0.3049	No	ns	0.6462
Adenosine:6 vs. Sedoheptoluse bisphosphate:12	-1.355	-2.935 to 0.2245	No	ns	0.4103
Adenosine:6 vs. 2_3-Bisphosphoglycerate:1.5	-1.07	-2.649 to 0.5099	No	ns	0.9872
Adenosine:6 vs. 2_3-Bisphosphoglycerate:3	-1.228	-2.808 to 0.3513	No	ns	0.7738
Adenosine:6 vs. 2_3-Bisphosphoglycerate:6	-1.31	-2.832 to 0.2121	No	ns	0.3981
Adenosine:6 vs. 2_3-Bisphosphoglycerate:9	-1.638	-3.218 to -0.05830	Yes	*	0.0247
Adenosine:6 vs. 2_3-Bisphosphoglycerate:12	-1.718	-3.298 to -0.1386	Yes	**	0.0087
Adenosine:6 vs. 3-phosphoglycerate:1.5	-0.4619	-2.042 to 1.118	No	ns	>0.9999
Adenosine:6 vs. 3-phosphoglycerate:3	-0.6206	-2.200 to 0.9591	No	ns	>0.9999
Adenosine:6 vs. 3-phosphoglycerate:6	-0.7023	-2.225 to 0.8199	No	ns	>0.9999
Adenosine:6 vs. 3-phosphoglycerate:9	-1.03	-2.610 to 0.5495	No	ns	0.9961
Adenosine:6 vs. 3-phosphoglycerate:12	-1.11	-2.690 to 0.4692	No	ns	0.9657
Adenosine:6 vs. D-glyceraldehdye-3-phosphate:1.5	-0.2949	-1.875 to 1.285	No	ns	>0.9999
Adenosine:6 vs. D-glyceraldehdye-3-phosphate:3	-0.4536	-2.033 to 1.126	No	ns	>0.9999
Adenosine:6 vs. D-glyceraldehdye-3-phosphate:6	-0.5353	-2.058 to 0.9869	No	ns	>0.9999
Adenosine:6 vs. D-glyceraldehdye-3-phosphate:9	-0.8632	-2.443 to 0.7165	No	ns	>0.9999
Adenosine:6 vs. D-glyceraldehdye-3-phosphate:12	-0.9435	-2.523 to 0.6362	No	ns	0.9999
Adenosine:6 vs. Fructose-6-phosphate:1.5	0.1211	-1.459 to 1.701	No	ns	>0.9999
Adenosine:6 vs. Fructose-6-phosphate:3	-0.03761	-1.617 to 1.542	No	ns	>0.9999
Adenosine:6 vs. Fructose-6-phosphate:6	-0.1193	-1.642 to 1.403	No	ns	>0.9999
Adenosine:6 vs. Fructose-6-phosphate:9	-0.4472	-2.027 to 1.133	No	ns	>0.9999
Adenosine:6 vs. Fructose-6-phosphate:12	-0.5275	-2.107 to 1.052	No	ns	>0.9999
Adenosine:6 vs. Fructose-1-6-bisphosphate:1.5	-0.8087	-2.388 to 0.7710	No	ns	>0.9999
Adenosine:6 vs. Fructose-1-6-bisphosphate:3	-0.9674	-2.547 to 0.6123	No	ns	0.9996
Adenosine:6 vs. Fructose-1-6-bisphosphate:6	-1.049	-2.571 to 0.4731	No	ns	0.9792
Adenosine:6 vs. Fructose-1-6-bisphosphate:9	-1.377	-2.957 to 0.2027	No	ns	0.3519
Adenosine:6 vs. Fructose-1-6-bisphosphate:12	-1.457	-3.037 to 0.1224	No	ns	0.1804
Adenosine:6 vs. L-arginino-succinate:1.5	-0.1999	-1.780 to 1.380	No	ns	>0.9999
Adenosine:6 vs. L-arginino-succinate:3	-0.3585	-1.938 to 1.221	No	ns	>0.9999
Adenosine:6 vs. L-arginino-succinate:6	-0.4402	-1.962 to 1.082	No	ns	>0.9999
Adenosine:6 vs. L-arginino-succinate:9	-0.7681	-2.348 to 0.8116	No	ns	>0.9999
Adenosine:6 vs. L-arginino-succinate:12	-0.8484	-2.428 to 0.7313	No	ns	>0.9999
Adenosine:6 vs. Phosphoenolpyruvate:1.5	-1.053	-2.632 to 0.5269	No	ns	0.9921
Adenosine:6 vs. Phosphoenolpyruvate:3	-1.211	-2.791 to 0.3682	No	ns	0.8145
Adenosine:6 vs. Phosphoenolpyruvate:6	-1.293	-2.815 to 0.2290	No	ns	0.4474
Adenosine:6 vs. Phosphoenolpyruvate:9	-1.621	-3.201 to -0.04136	Yes	*	0.0305
Adenosine:6 vs. Phosphoenolpyruvate:12	-1.701	-3.281 to -0.1217	Yes	*	0.0109
Adenosine:6 vs. Pyruvate:1.5	-0.3002	-1.880 to 1.279	No	ns	>0.9999
Adenosine:6 vs. Pyruvate:3	-0.4589	-2.039 to 1.121	No	ns	>0.9999
Adenosine:6 vs. Pyruvate:6	-0.5406	-2.063 to 0.9816	No	ns	>0.9999
Adenosine:6 vs. Pyruvate:9	-0.8684	-2.448 to 0.7112	No	ns	>0.9999
Adenosine:6 vs. Pyruvate:12	-0.9488	-2.528 to 0.6309	No	ns	0.9998
Adenosine:6 vs. Acetyl-CoA:1.5	-0.4524	-2.032 to 1.127	No	ns	>0.9999
Adenosine:6 vs. Acetyl-CoA:3	-0.611	-2.191 to 0.9686	No	ns	>0.9999
Adenosine:6 vs. Acetyl-CoA:6	-0.6927	-2.215 to 0.8295	No	ns	>0.9999
Adenosine:6 vs. Acetyl-CoA:9	-1.021	-2.600 to 0.5591	No	ns	0.9971
Adenosine:6 vs. Acetyl-CoA:12	-1.101	-2.681 to 0.4788	No	ns	0.9723
Adenosine:6 vs. a-ketoglutarate:1.5	-0.5176	-2.097 to 1.062	No	ns	>0.9999
Adenosine:6 vs. a-ketoglutarate:3	-0.6763	-2.256 to 0.9034	No	ns	>0.9999
Adenosine:6 vs. a-ketoglutarate:6	-0.758	-2.280 to 0.7642	No	ns	>0.9999
Adenosine:6 vs. a-ketoglutarate:9	-1.086	-2.666 to 0.4938	No	ns	0.9806
Adenosine:6 vs. a-ketoglutarate:12	-1.166	-2.746 to 0.4135	No	ns	0.9022
Adenosine:6 vs. Citrate/isocitrate:1.5	-0.3116	-1.891 to 1.268	No	ns	>0.9999
Adenosine:6 vs. Citrate/isocitrate:3	-0.4703	-2.050 to 1.109	No	ns	>0.9999
Adenosine:6 vs. Citrate/isocitrate:6	-0.552	-2.074 to 0.9702	No	ns	>0.9999
Adenosine:6 vs. Citrate/isocitrate:9	-0.8799	-2.460 to 0.6998	No	ns	>0.9999
Adenosine:6 vs. Citrate/isocitrate:12	-0.9602	-2.540 to 0.6195	No	ns	0.9997
Adenosine:6 vs. Coenzyme A:1.5	-0.5513	-2.131 to 1.028	No	ns	>0.9999
Adenosine:6 vs. Coenzyme A:3	-0.71	-2.290 to 0.8697	No	ns	>0.9999
Adenosine:6 vs. Coenzyme A:6	-0.7916	-2.314 to 0.7306	No	ns	>0.9999
Adenosine:6 vs. Coenzyme A:9	-1.12	-2.699 to 0.4602	No	ns	0.9584
Adenosine:6 vs. Coenzyme A:12	-1.2	-2.780 to 0.3798	No	ns	0.8402
Adenosine:6 vs. Fumarate:1.5	-0.2974	-1.877 to 1.282	No	ns	>0.9999
Adenosine:6 vs. Fumarate:3	-0.4561	-2.036 to 1.124	No	ns	>0.9999
Adenosine:6 vs. Fumarate:6	-0.5378	-2.060 to 0.9844	No	ns	>0.9999
Adenosine:6 vs. Fumarate:9	-0.8657	-2.445 to 0.7140	No	ns	>0.9999
Adenosine:6 vs. Fumarate:12	-0.946	-2.526 to 0.6337	No	ns	0.9999
Adenosine:6 vs. Isocitrate:1.5	-0.3116	-1.891 to 1.268	No	ns	>0.9999
Adenosine:6 vs. Isocitrate:3	-0.4703	-2.050 to 1.109	No	ns	>0.9999
Adenosine:6 vs. Isocitrate:6	-0.552	-2.074 to 0.9702	No	ns	>0.9999
Adenosine:6 vs. Isocitrate:9	-0.8799	-2.460 to 0.6998	No	ns	>0.9999
Adenosine:6 vs. Isocitrate:12	-0.9602	-2.540 to 0.6195	No	ns	0.9997
Adenosine:6 vs. Malate:1.5	-0.3278	-1.908 to 1.252	No	ns	>0.9999
Adenosine:6 vs. Malate:3	-0.4865	-2.066 to 1.093	No	ns	>0.9999
Adenosine:6 vs. Malate:6	-0.5682	-2.090 to 0.9540	No	ns	>0.9999
Adenosine:6 vs. Malate:9	-0.8961	-2.476 to 0.6836	No	ns	>0.9999
Adenosine:6 vs. Malate:12	-0.9764	-2.556 to 0.6033	No	ns	0.9995
Adenosine:6 vs. Asparagine:1.5	-0.1574	-1.737 to 1.422	No	ns	>0.9999
Adenosine:6 vs. Asparagine:3	-0.3161	-1.896 to 1.264	No	ns	>0.9999
Adenosine:6 vs. Asparagine:6	-0.3978	-1.920 to 1.124	No	ns	>0.9999
Adenosine:6 vs. Asparagine:9	-0.7257	-2.305 to 0.8540	No	ns	>0.9999
Adenosine:6 vs. Asparagine:12	-0.806	-2.386 to 0.7737	No	ns	>0.9999
Adenosine:6 vs. 3-phospho-serine:1.5	-0.7994	-2.379 to 0.7803	No	ns	>0.9999
Adenosine:6 vs. 3-phospho-serine:3	-0.9581	-2.538 to 0.6216	No	ns	0.9998
Adenosine:6 vs. 3-phospho-serine:6	-1.04	-2.562 to 0.4824	No	ns	0.9837
Adenosine:6 vs. 3-phospho-serine:9	-1.368	-2.947 to 0.2120	No	ns	0.3762
Adenosine:6 vs. 3-phospho-serine:12	-1.448	-3.028 to 0.1317	No	ns	0.1964
Adenosine:6 vs. cyclic-AMP:1.5	-1.804	-3.383 to -0.2239	Yes	**	0.0026
Adenosine:6 vs. cyclic-AMP:3	-1.962	-3.542 to -0.3826	Yes	***	0.0002
Adenosine:6 vs. cyclic-AMP:6	-2.044	-3.566 to -0.5217	Yes	****	<0.0001
Adenosine:6 vs. cyclic-AMP:9	-2.372	-3.952 to -0.7921	Yes	****	<0.0001
Adenosine:6 vs. cyclic-AMP:12	-2.452	-4.032 to -0.8725	Yes	****	<0.0001
Adenosine:6 vs. Cysteine:1.5	-0.2724	-1.852 to 1.307	No	ns	>0.9999
Adenosine:6 vs. Cysteine:3	-0.4311	-2.011 to 1.149	No	ns	>0.9999
Adenosine:6 vs. Cysteine:6	-0.5128	-2.035 to 1.009	No	ns	>0.9999
Adenosine:6 vs. Cysteine:9	-0.8407	-2.420 to 0.7390	No	ns	>0.9999
Adenosine:6 vs. Cysteine:12	-0.921	-2.501 to 0.6587	No	ns	>0.9999
Adenosine:6 vs. Glutamine:1.5	-0.2563	-1.836 to 1.323	No	ns	>0.9999
Adenosine:6 vs. Glutamine:3	-0.415	-1.995 to 1.165	No	ns	>0.9999
Adenosine:6 vs. Glutamine:6	-0.4967	-2.019 to 1.026	No	ns	>0.9999
Adenosine:6 vs. Glutamine:9	-0.8245	-2.404 to 0.7551	No	ns	>0.9999
Adenosine:6 vs. Glutamine:12	-0.9049	-2.485 to 0.6748	No	ns	>0.9999
Adenosine:6 vs. Homoserine:1.5	-0.3734	-1.953 to 1.206	No	ns	>0.9999
Adenosine:6 vs. Homoserine:3	-0.5321	-2.112 to 1.048	No	ns	>0.9999
Adenosine:6 vs. Homoserine:6	-0.6138	-2.136 to 0.9084	No	ns	>0.9999
Adenosine:6 vs. Homoserine:9	-0.9416	-2.521 to 0.6380	No	ns	0.9999
Adenosine:6 vs. Homoserine:12	-1.022	-2.602 to 0.5577	No	ns	0.997
Adenosine:6 vs. L-arginino-succinate:1.5	-0.1898	-1.769 to 1.390	No	ns	>0.9999
Adenosine:6 vs. L-arginino-succinate:3	-0.3485	-1.928 to 1.231	No	ns	>0.9999
Adenosine:6 vs. L-arginino-succinate:6	-0.4302	-1.952 to 1.092	No	ns	>0.9999
Adenosine:6 vs. L-arginino-succinate:9	-0.758	-2.338 to 0.8216	No	ns	>0.9999
Adenosine:6 vs. L-arginino-succinate:12	-0.8384	-2.418 to 0.7413	No	ns	>0.9999
Adenosine:6 vs. Leucine/isoleucine:1.5	-0.2115	-1.791 to 1.368	No	ns	>0.9999
Adenosine:6 vs. Leucine/isoleucine:3	-0.3702	-1.950 to 1.209	No	ns	>0.9999
Adenosine:6 vs. Leucine/isoleucine:6	-0.4519	-1.974 to 1.070	No	ns	>0.9999
Adenosine:6 vs. Leucine/isoleucine:9	-0.7797	-2.359 to 0.7999	No	ns	>0.9999
Adenosine:6 vs. Leucine/isoleucine:12	-0.8601	-2.440 to 0.7196	No	ns	>0.9999
Adenosine:6 vs. Methionine:1.5	-0.2163	-1.796 to 1.363	No	ns	>0.9999
Adenosine:6 vs. Methionine:3	-0.375	-1.955 to 1.205	No	ns	>0.9999
Adenosine:6 vs. Methionine:6	-0.4567	-1.979 to 1.066	No	ns	>0.9999
Adenosine:6 vs. Methionine:9	-0.7846	-2.364 to 0.7951	No	ns	>0.9999
Adenosine:6 vs. Methionine:12	-0.8649	-2.445 to 0.7148	No	ns	>0.9999
Adenosine:6 vs. Myo-inositol:1.5	0.5558	-1.024 to 2.136	No	ns	>0.9999
Adenosine:6 vs. Myo-inositol:3	0.3972	-1.183 to 1.977	No	ns	>0.9999
Adenosine:6 vs. Myo-inositol:6	0.3155	-1.207 to 1.838	No	ns	>0.9999
Adenosine:6 vs. Myo-inositol:9	-0.0124	-1.592 to 1.567	No	ns	>0.9999
Adenosine:6 vs. Myo-inositol:12	-0.09272	-1.672 to 1.487	No	ns	>0.9999
Adenosine:6 vs. Phenylalanine:1.5	-0.2274	-1.807 to 1.352	No	ns	>0.9999
Adenosine:6 vs. Phenylalanine:3	-0.386	-1.966 to 1.194	No	ns	>0.9999
Adenosine:6 vs. Phenylalanine:6	-0.4677	-1.990 to 1.054	No	ns	>0.9999
Adenosine:6 vs. Phenylalanine:9	-0.7956	-2.375 to 0.7841	No	ns	>0.9999
Adenosine:6 vs. Phenylalanine:12	-0.8759	-2.456 to 0.7038	No	ns	>0.9999
Adenosine:6 vs. Proline:1.5	-0.09241	-1.672 to 1.487	No	ns	>0.9999
Adenosine:6 vs. Proline:3	-0.2511	-1.831 to 1.329	No	ns	>0.9999
Adenosine:6 vs. Proline:6	-0.3328	-1.855 to 1.189	No	ns	>0.9999
Adenosine:6 vs. Proline:9	-0.6606	-2.240 to 0.9190	No	ns	>0.9999
Adenosine:6 vs. Proline:12	-0.741	-2.321 to 0.8387	No	ns	>0.9999
Adenosine:6 vs. Serine:1.5	-0.278	-1.858 to 1.302	No	ns	>0.9999
Adenosine:6 vs. Serine:3	-0.4367	-2.016 to 1.143	No	ns	>0.9999
Adenosine:6 vs. Serine:6	-0.5183	-2.041 to 1.004	No	ns	>0.9999
Adenosine:6 vs. Serine:9	-0.8462	-2.426 to 0.7335	No	ns	>0.9999
Adenosine:6 vs. Serine:12	-0.9265	-2.506 to 0.6532	No	ns	>0.9999
Adenosine:6 vs. Taurine:1.5	-0.01445	-1.594 to 1.565	No	ns	>0.9999
Adenosine:6 vs. Taurine:3	-0.1731	-1.753 to 1.407	No	ns	>0.9999
Adenosine:6 vs. Taurine:6	-0.2548	-1.777 to 1.267	No	ns	>0.9999
Adenosine:6 vs. Taurine:9	-0.5827	-2.162 to 0.9970	No	ns	>0.9999
Adenosine:6 vs. Taurine:12	-0.663	-2.243 to 0.9167	No	ns	>0.9999
Adenosine:6 vs. Threonine:1.5	-0.3734	-1.953 to 1.206	No	ns	>0.9999
Adenosine:6 vs. Threonine:3	-0.5321	-2.112 to 1.048	No	ns	>0.9999
Adenosine:6 vs. Threonine:6	-0.6138	-2.136 to 0.9084	No	ns	>0.9999
Adenosine:6 vs. Threonine:9	-0.9416	-2.521 to 0.6380	No	ns	0.9999
Adenosine:6 vs. Threonine:12	-1.022	-2.602 to 0.5577	No	ns	0.997
Adenosine:6 vs. Tyrosine:1.5	-0.32	-1.900 to 1.260	No	ns	>0.9999
Adenosine:6 vs. Tyrosine:3	-0.4787	-2.058 to 1.101	No	ns	>0.9999
Adenosine:6 vs. Tyrosine:6	-0.5604	-2.083 to 0.9618	No	ns	>0.9999
Adenosine:6 vs. Tyrosine:9	-0.8883	-2.468 to 0.6914	No	ns	>0.9999
Adenosine:6 vs. Tyrosine:12	-0.9686	-2.548 to 0.6111	No	ns	0.9996
Adenosine:6 vs. Valine:1.5	-0.2141	-1.794 to 1.366	No	ns	>0.9999
Adenosine:6 vs. Valine:3	-0.3728	-1.952 to 1.207	No	ns	>0.9999
Adenosine:6 vs. Valine:6	-0.4545	-1.977 to 1.068	No	ns	>0.9999
Adenosine:6 vs. Valine:9	-0.7823	-2.362 to 0.7974	No	ns	>0.9999
Adenosine:6 vs. Valine:12	-0.8627	-2.442 to 0.7170	No	ns	>0.9999
Adenosine:9 vs. Adenosine:12	-0.08033	-0.5025 to 0.3419	No	ns	>0.9999
Adenosine:9 vs. ADP:1.5	0.1829	-1.397 to 1.763	No	ns	>0.9999
Adenosine:9 vs. ADP:3	0.02419	-1.555 to 1.604	No	ns	>0.9999
Adenosine:9 vs. ADP:6	-0.0575	-1.637 to 1.522	No	ns	>0.9999
Adenosine:9 vs. ADP:9	-0.3854	-1.908 to 1.137	No	ns	>0.9999
Adenosine:9 vs. ADP:12	-0.4657	-2.045 to 1.114	No	ns	>0.9999
Adenosine:9 vs. AMP:1.5	0.04861	-1.531 to 1.628	No	ns	>0.9999
Adenosine:9 vs. AMP:3	-0.1101	-1.690 to 1.470	No	ns	>0.9999
Adenosine:9 vs. AMP:6	-0.1918	-1.771 to 1.388	No	ns	>0.9999
Adenosine:9 vs. AMP:9	-0.5196	-2.042 to 1.003	No	ns	>0.9999
Adenosine:9 vs. AMP:12	-0.6	-2.180 to 0.9797	No	ns	>0.9999
Adenosine:9 vs. ATP:1.5	0.2031	-1.377 to 1.783	No	ns	>0.9999
Adenosine:9 vs. ATP:3	0.04442	-1.535 to 1.624	No	ns	>0.9999
Adenosine:9 vs. ATP:6	-0.03728	-1.617 to 1.542	No	ns	>0.9999
Adenosine:9 vs. ATP:9	-0.3651	-1.887 to 1.157	No	ns	>0.9999
Adenosine:9 vs. ATP:12	-0.4455	-2.025 to 1.134	No	ns	>0.9999
Adenosine:9 vs. CDP:1.5	0.001046	-1.579 to 1.581	No	ns	>0.9999
Adenosine:9 vs. CDP:3	-0.1576	-1.737 to 1.422	No	ns	>0.9999
Adenosine:9 vs. CDP:6	-0.2393	-1.819 to 1.340	No	ns	>0.9999
Adenosine:9 vs. CDP:9	-0.5672	-2.089 to 0.9550	No	ns	>0.9999
Adenosine:9 vs. CDP:12	-0.6475	-2.227 to 0.9322	No	ns	>0.9999
Adenosine:9 vs. CTP:1.5	-0.04672	-1.626 to 1.533	No	ns	>0.9999
Adenosine:9 vs. CTP:3	-0.2054	-1.785 to 1.374	No	ns	>0.9999
Adenosine:9 vs. CTP:6	-0.2871	-1.867 to 1.293	No	ns	>0.9999
Adenosine:9 vs. CTP:9	-0.615	-2.137 to 0.9073	No	ns	>0.9999
Adenosine:9 vs. CTP:12	-0.6953	-2.275 to 0.8844	No	ns	>0.9999
Adenosine:9 vs. dCMP:1.5	-0.135	-1.715 to 1.445	No	ns	>0.9999
Adenosine:9 vs. dCMP:3	-0.2937	-1.873 to 1.286	No	ns	>0.9999
Adenosine:9 vs. dCMP:6	-0.3754	-1.955 to 1.204	No	ns	>0.9999
Adenosine:9 vs. dCMP:9	-0.7033	-2.226 to 0.8189	No	ns	>0.9999
Adenosine:9 vs. dCMP:12	-0.7836	-2.363 to 0.7961	No	ns	>0.9999
Adenosine:9 vs. deoxyadenosine:1.5	-0.01468	-1.594 to 1.565	No	ns	>0.9999
Adenosine:9 vs. deoxyadenosine:3	-0.1734	-1.753 to 1.406	No	ns	>0.9999
Adenosine:9 vs. deoxyadenosine:6	-0.2551	-1.835 to 1.325	No	ns	>0.9999
Adenosine:9 vs. deoxyadenosine:9	-0.5829	-2.105 to 0.9393	No	ns	>0.9999
Adenosine:9 vs. deoxyadenosine:12	-0.6633	-2.243 to 0.9164	No	ns	>0.9999
Adenosine:9 vs. deoxyguanosine:1.5	0.5682	-1.011 to 2.148	No	ns	>0.9999
Adenosine:9 vs. deoxyguanosine:3	0.4096	-1.170 to 1.989	No	ns	>0.9999
Adenosine:9 vs. deoxyguanosine:6	0.3279	-1.252 to 1.908	No	ns	>0.9999
Adenosine:9 vs. deoxyguanosine:9	0	-1.522 to 1.522	No	ns	>0.9999
Adenosine:9 vs. deoxyguanosine:12	-0.08033	-1.660 to 1.499	No	ns	>0.9999
Adenosine:9 vs. deoxyinosine:1.5	0.06241	-1.517 to 1.642	No	ns	>0.9999
Adenosine:9 vs. deoxyinosine:3	-0.09628	-1.676 to 1.483	No	ns	>0.9999
Adenosine:9 vs. deoxyinosine:6	-0.178	-1.758 to 1.402	No	ns	>0.9999
Adenosine:9 vs. deoxyinosine:9	-0.5058	-2.028 to 1.016	No	ns	>0.9999
Adenosine:9 vs. deoxyinosine:12	-0.5862	-2.166 to 0.9935	No	ns	>0.9999
Adenosine:9 vs. deoxyuridine:1.5	-0.1234	-1.703 to 1.456	No	ns	>0.9999
Adenosine:9 vs. deoxyuridine:3	-0.2821	-1.862 to 1.298	No	ns	>0.9999
Adenosine:9 vs. deoxyuridine:6	-0.3638	-1.944 to 1.216	No	ns	>0.9999
Adenosine:9 vs. deoxyuridine:9	-0.6917	-2.214 to 0.8305	No	ns	>0.9999
Adenosine:9 vs. deoxyuridine:12	-0.772	-2.352 to 0.8077	No	ns	>0.9999
Adenosine:9 vs. dGDP:1.5	0.1829	-1.397 to 1.763	No	ns	>0.9999
Adenosine:9 vs. dGDP:3	0.02419	-1.555 to 1.604	No	ns	>0.9999
Adenosine:9 vs. dGDP:6	-0.0575	-1.637 to 1.522	No	ns	>0.9999
Adenosine:9 vs. dGDP:9	-0.3854	-1.908 to 1.137	No	ns	>0.9999
Adenosine:9 vs. dGDP:12	-0.4657	-2.045 to 1.114	No	ns	>0.9999
Adenosine:9 vs. dGMP:1.5	0.04861	-1.531 to 1.628	No	ns	>0.9999
Adenosine:9 vs. dGMP:3	-0.1101	-1.690 to 1.470	No	ns	>0.9999
Adenosine:9 vs. dGMP:6	-0.1918	-1.771 to 1.388	No	ns	>0.9999
Adenosine:9 vs. dGMP:9	-0.5196	-2.042 to 1.003	No	ns	>0.9999
Adenosine:9 vs. dGMP:12	-0.6	-2.180 to 0.9797	No	ns	>0.9999
Adenosine:9 vs. dGTP:1.5	0.2031	-1.377 to 1.783	No	ns	>0.9999
Adenosine:9 vs. dGTP:3	0.04442	-1.535 to 1.624	No	ns	>0.9999
Adenosine:9 vs. dGTP:6	-0.03728	-1.617 to 1.542	No	ns	>0.9999
Adenosine:9 vs. dGTP:9	-0.3651	-1.887 to 1.157	No	ns	>0.9999
Adenosine:9 vs. dGTP:12	-0.4455	-2.025 to 1.134	No	ns	>0.9999
Adenosine:9 vs. GDP:1.5	-0.09628	-1.676 to 1.483	No	ns	>0.9999
Adenosine:9 vs. GDP:3	-0.255	-1.835 to 1.325	No	ns	>0.9999
Adenosine:9 vs. GDP:6	-0.3367	-1.916 to 1.243	No	ns	>0.9999
Adenosine:9 vs. GDP:9	-0.6645	-2.187 to 0.8577	No	ns	>0.9999
Adenosine:9 vs. GDP:12	-0.7449	-2.325 to 0.8348	No	ns	>0.9999
Adenosine:9 vs. GMP:1.5	-0.1091	-1.689 to 1.471	No	ns	>0.9999
Adenosine:9 vs. GMP:3	-0.2678	-1.847 to 1.312	No	ns	>0.9999
Adenosine:9 vs. GMP:6	-0.3495	-1.929 to 1.230	No	ns	>0.9999
Adenosine:9 vs. GMP:9	-0.6773	-2.200 to 0.8449	No	ns	>0.9999
Adenosine:9 vs. GMP:12	-0.7577	-2.337 to 0.8220	No	ns	>0.9999
Adenosine:9 vs. GTP:1.5	-0.04329	-1.623 to 1.536	No	ns	>0.9999
Adenosine:9 vs. GTP:3	-0.202	-1.782 to 1.378	No	ns	>0.9999
Adenosine:9 vs. GTP:6	-0.2837	-1.863 to 1.296	No	ns	>0.9999
Adenosine:9 vs. GTP:9	-0.6115	-2.134 to 0.9107	No	ns	>0.9999
Adenosine:9 vs. GTP:12	-0.6919	-2.272 to 0.8878	No	ns	>0.9999
Adenosine:9 vs. Guanosine:1.5	-0.1151	-1.695 to 1.465	No	ns	>0.9999
Adenosine:9 vs. Guanosine:3	-0.2738	-1.853 to 1.306	No	ns	>0.9999
Adenosine:9 vs. Guanosine:6	-0.3555	-1.935 to 1.224	No	ns	>0.9999
Adenosine:9 vs. Guanosine:9	-0.6833	-2.206 to 0.8389	No	ns	>0.9999
Adenosine:9 vs. Guanosine:12	-0.7637	-2.343 to 0.8160	No	ns	>0.9999
Adenosine:9 vs. Hypoxanthine:1.5	0.03501	-1.545 to 1.615	No	ns	>0.9999
Adenosine:9 vs. Hypoxanthine:3	-0.1237	-1.703 to 1.456	No	ns	>0.9999
Adenosine:9 vs. Hypoxanthine:6	-0.2054	-1.785 to 1.374	No	ns	>0.9999
Adenosine:9 vs. Hypoxanthine:9	-0.5332	-2.055 to 0.9890	No	ns	>0.9999
Adenosine:9 vs. Hypoxanthine:12	-0.6136	-2.193 to 0.9661	No	ns	>0.9999
Adenosine:9 vs. IMP:1.5	-0.1654	-1.745 to 1.414	No	ns	>0.9999
Adenosine:9 vs. IMP:3	-0.3241	-1.904 to 1.256	No	ns	>0.9999
Adenosine:9 vs. IMP:6	-0.4058	-1.985 to 1.174	No	ns	>0.9999
Adenosine:9 vs. IMP:9	-0.7336	-2.256 to 0.7886	No	ns	>0.9999
Adenosine:9 vs. IMP:12	-0.814	-2.394 to 0.7657	No	ns	>0.9999
Adenosine:9 vs. Inosine:1.5	-0.08558	-1.665 to 1.494	No	ns	>0.9999
Adenosine:9 vs. Inosine:3	-0.2443	-1.824 to 1.335	No	ns	>0.9999
Adenosine:9 vs. Inosine:6	-0.326	-1.906 to 1.254	No	ns	>0.9999
Adenosine:9 vs. Inosine:9	-0.6538	-2.176 to 0.8684	No	ns	>0.9999
Adenosine:9 vs. Inosine:12	-0.7342	-2.314 to 0.8455	No	ns	>0.9999
Adenosine:9 vs. UDP:1.5	-0.0325	-1.612 to 1.547	No	ns	>0.9999
Adenosine:9 vs. UDP:3	-0.1912	-1.771 to 1.389	No	ns	>0.9999
Adenosine:9 vs. UDP:6	-0.2729	-1.853 to 1.307	No	ns	>0.9999
Adenosine:9 vs. UDP:9	-0.6007	-2.123 to 0.9215	No	ns	>0.9999
Adenosine:9 vs. UDP:12	-0.6811	-2.261 to 0.8986	No	ns	>0.9999
Adenosine:9 vs. UMP:1.5	0.0604	-1.519 to 1.640	No	ns	>0.9999
Adenosine:9 vs. UMP:3	-0.09829	-1.678 to 1.481	No	ns	>0.9999
Adenosine:9 vs. UMP:6	-0.18	-1.760 to 1.400	No	ns	>0.9999
Adenosine:9 vs. UMP:9	-0.5078	-2.030 to 1.014	No	ns	>0.9999
Adenosine:9 vs. UMP:12	-0.5882	-2.168 to 0.9915	No	ns	>0.9999
Adenosine:9 vs. UTP:1.5	0.01696	-1.563 to 1.597	No	ns	>0.9999
Adenosine:9 vs. UTP:3	-0.1417	-1.721 to 1.438	No	ns	>0.9999
Adenosine:9 vs. UTP:6	-0.2234	-1.803 to 1.356	No	ns	>0.9999
Adenosine:9 vs. UTP:9	-0.5513	-2.074 to 0.9709	No	ns	>0.9999
Adenosine:9 vs. UTP:12	-0.6316	-2.211 to 0.9481	No	ns	>0.9999
Adenosine:9 vs. Xanthine:1.5	-0.1768	-1.756 to 1.403	No	ns	>0.9999
Adenosine:9 vs. Xanthine:3	-0.3355	-1.915 to 1.244	No	ns	>0.9999
Adenosine:9 vs. Xanthine:6	-0.4172	-1.997 to 1.162	No	ns	>0.9999
Adenosine:9 vs. Xanthine:9	-0.7451	-2.267 to 0.7772	No	ns	>0.9999
Adenosine:9 vs. Xanthine:12	-0.8254	-2.405 to 0.7543	No	ns	>0.9999
Adenosine:9 vs. Row 26:1.5	0.8826	-0.6971 to 2.462	No	ns	>0.9999
Adenosine:9 vs. Row 26:3	0.7239	-0.8557 to 2.304	No	ns	>0.9999
Adenosine:9 vs. Row 26:6	0.6423	-0.9374 to 2.222	No	ns	>0.9999
Adenosine:9 vs. Row 26:9	0.3144	-1.208 to 1.837	No	ns	>0.9999
Adenosine:9 vs. Row 26:12	0.2341	-1.346 to 1.814	No	ns	>0.9999
Adenosine:9 vs. 6-phospho-D-gluconate:1.5	-0.2033	-1.783 to 1.376	No	ns	>0.9999
Adenosine:9 vs. 6-phospho-D-gluconate:3	-0.362	-1.942 to 1.218	No	ns	>0.9999
Adenosine:9 vs. 6-phospho-D-gluconate:6	-0.4437	-2.023 to 1.136	No	ns	>0.9999
Adenosine:9 vs. 6-phospho-D-gluconate:9	-0.7715	-2.294 to 0.7507	No	ns	>0.9999
Adenosine:9 vs. 6-phospho-D-gluconate:12	-0.8518	-2.432 to 0.7278	No	ns	>0.9999
Adenosine:9 vs. deoxyribose-phosphate:1.5	0.02411	-1.556 to 1.604	No	ns	>0.9999
Adenosine:9 vs. deoxyribose-phosphate:3	-0.1346	-1.714 to 1.445	No	ns	>0.9999
Adenosine:9 vs. deoxyribose-phosphate:6	-0.2163	-1.796 to 1.363	No	ns	>0.9999
Adenosine:9 vs. deoxyribose-phosphate:9	-0.5441	-2.066 to 0.9781	No	ns	>0.9999
Adenosine:9 vs. deoxyribose-phosphate:12	-0.6245	-2.204 to 0.9552	No	ns	>0.9999
Adenosine:9 vs. Sedoheptulose-7-phosphate:1.5	-0.9882	-2.568 to 0.5915	No	ns	0.9991
Adenosine:9 vs. Sedoheptulose-7-phosphate:3	-1.147	-2.727 to 0.4328	No	ns	0.9295
Adenosine:9 vs. Sedoheptulose-7-phosphate:6	-1.229	-2.808 to 0.3511	No	ns	0.7734
Adenosine:9 vs. Sedoheptulose-7-phosphate:9	-1.556	-3.079 to -0.03424	Yes	*	0.0328
Adenosine:9 vs. Sedoheptulose-7-phosphate:12	-1.637	-3.216 to -0.05711	Yes	*	0.0251
Adenosine:9 vs. Octoluse Bisphosphate:1.5	-1.075	-2.654 to 0.5049	No	ns	0.9854
Adenosine:9 vs. Octoluse Bisphosphate:3	-1.233	-2.813 to 0.3462	No	ns	0.761
Adenosine:9 vs. Octoluse Bisphosphate:6	-1.315	-2.895 to 0.2645	No	ns	0.5261
Adenosine:9 vs. Octoluse Bisphosphate:9	-1.643	-3.165 to -0.1208	Yes	*	0.0104
Adenosine:9 vs. Octoluse Bisphosphate:12	-1.723	-3.303 to -0.1437	Yes	**	0.0081
Adenosine:9 vs. Octoluse-8-P:1.5	-0.4602	-2.040 to 1.119	No	ns	>0.9999
Adenosine:9 vs. Octoluse-8-P:3	-0.6189	-2.199 to 0.9608	No	ns	>0.9999
Adenosine:9 vs. Octoluse-8-P:6	-0.7006	-2.280 to 0.8791	No	ns	>0.9999
Adenosine:9 vs. Octoluse-8-P:9	-1.028	-2.551 to 0.4937	No	ns	0.988
Adenosine:9 vs. Octoluse-8-P:12	-1.109	-2.689 to 0.4709	No	ns	0.9669
Adenosine:9 vs. Ribose-phosphate:1.5	-0.2453	-1.825 to 1.334	No	ns	>0.9999
Adenosine:9 vs. Ribose-phosphate:3	-0.404	-1.984 to 1.176	No	ns	>0.9999
Adenosine:9 vs. Ribose-phosphate:6	-0.4856	-2.065 to 1.094	No	ns	>0.9999
Adenosine:9 vs. Ribose-phosphate:9	-0.8135	-2.336 to 0.7087	No	ns	>0.9999
Adenosine:9 vs. Ribose-phosphate:12	-0.8938	-2.474 to 0.6858	No	ns	>0.9999
Adenosine:9 vs. Sedoheptoluse bisphosphate:1.5	-0.3787	-1.958 to 1.201	No	ns	>0.9999
Adenosine:9 vs. Sedoheptoluse bisphosphate:3	-0.5374	-2.117 to 1.042	No	ns	>0.9999
Adenosine:9 vs. Sedoheptoluse bisphosphate:6	-0.6191	-2.199 to 0.9606	No	ns	>0.9999
Adenosine:9 vs. Sedoheptoluse bisphosphate:9	-0.947	-2.469 to 0.5753	No	ns	0.9993
Adenosine:9 vs. Sedoheptoluse bisphosphate:12	-1.027	-2.607 to 0.5524	No	ns	0.9964
Adenosine:9 vs. 2_3-Bisphosphoglycerate:1.5	-0.7419	-2.322 to 0.8378	No	ns	>0.9999
Adenosine:9 vs. 2_3-Bisphosphoglycerate:3	-0.9006	-2.480 to 0.6791	No	ns	>0.9999
Adenosine:9 vs. 2_3-Bisphosphoglycerate:6	-0.9823	-2.562 to 0.5974	No	ns	0.9993
Adenosine:9 vs. 2_3-Bisphosphoglycerate:9	-1.31	-2.832 to 0.2121	No	ns	0.3981
Adenosine:9 vs. 2_3-Bisphosphoglycerate:12	-1.39	-2.970 to 0.1892	No	ns	0.318
Adenosine:9 vs. 3-phosphoglycerate:1.5	-0.134	-1.714 to 1.446	No	ns	>0.9999
Adenosine:9 vs. 3-phosphoglycerate:3	-0.2927	-1.872 to 1.287	No	ns	>0.9999
Adenosine:9 vs. 3-phosphoglycerate:6	-0.3744	-1.954 to 1.205	No	ns	>0.9999
Adenosine:9 vs. 3-phosphoglycerate:9	-0.7023	-2.225 to 0.8199	No	ns	>0.9999
Adenosine:9 vs. 3-phosphoglycerate:12	-0.7826	-2.362 to 0.7971	No	ns	>0.9999
Adenosine:9 vs. D-glyceraldehdye-3-phosphate:1.5	0.03295	-1.547 to 1.613	No	ns	>0.9999
Adenosine:9 vs. D-glyceraldehdye-3-phosphate:3	-0.1257	-1.705 to 1.454	No	ns	>0.9999
Adenosine:9 vs. D-glyceraldehdye-3-phosphate:6	-0.2074	-1.787 to 1.372	No	ns	>0.9999
Adenosine:9 vs. D-glyceraldehdye-3-phosphate:9	-0.5353	-2.058 to 0.9869	No	ns	>0.9999
Adenosine:9 vs. D-glyceraldehdye-3-phosphate:12	-0.6156	-2.195 to 0.9641	No	ns	>0.9999
Adenosine:9 vs. Fructose-6-phosphate:1.5	0.4489	-1.131 to 2.029	No	ns	>0.9999
Adenosine:9 vs. Fructose-6-phosphate:3	0.2903	-1.289 to 1.870	No	ns	>0.9999
Adenosine:9 vs. Fructose-6-phosphate:6	0.2086	-1.371 to 1.788	No	ns	>0.9999
Adenosine:9 vs. Fructose-6-phosphate:9	-0.1193	-1.642 to 1.403	No	ns	>0.9999
Adenosine:9 vs. Fructose-6-phosphate:12	-0.1996	-1.779 to 1.380	No	ns	>0.9999
Adenosine:9 vs. Fructose-1-6-bisphosphate:1.5	-0.4809	-2.061 to 1.099	No	ns	>0.9999
Adenosine:9 vs. Fructose-1-6-bisphosphate:3	-0.6395	-2.219 to 0.9401	No	ns	>0.9999
Adenosine:9 vs. Fructose-1-6-bisphosphate:6	-0.7212	-2.301 to 0.8585	No	ns	>0.9999
Adenosine:9 vs. Fructose-1-6-bisphosphate:9	-1.049	-2.571 to 0.4731	No	ns	0.9792
Adenosine:9 vs. Fructose-1-6-bisphosphate:12	-1.129	-2.709 to 0.4503	No	ns	0.9492
Adenosine:9 vs. L-arginino-succinate:1.5	0.128	-1.452 to 1.708	No	ns	>0.9999
Adenosine:9 vs. L-arginino-succinate:3	-0.03068	-1.610 to 1.549	No	ns	>0.9999
Adenosine:9 vs. L-arginino-succinate:6	-0.1124	-1.692 to 1.467	No	ns	>0.9999
Adenosine:9 vs. L-arginino-succinate:9	-0.4402	-1.962 to 1.082	No	ns	>0.9999
Adenosine:9 vs. L-arginino-succinate:12	-0.5206	-2.100 to 1.059	No	ns	>0.9999
Adenosine:9 vs. Phosphoenolpyruvate:1.5	-0.7249	-2.305 to 0.8547	No	ns	>0.9999
Adenosine:9 vs. Phosphoenolpyruvate:3	-0.8836	-2.463 to 0.6961	No	ns	>0.9999
Adenosine:9 vs. Phosphoenolpyruvate:6	-0.9653	-2.545 to 0.6144	No	ns	0.9997
Adenosine:9 vs. Phosphoenolpyruvate:9	-1.293	-2.815 to 0.2290	No	ns	0.4474
Adenosine:9 vs. Phosphoenolpyruvate:12	-1.374	-2.953 to 0.2062	No	ns	0.3608
Adenosine:9 vs. Pyruvate:1.5	0.02767	-1.552 to 1.607	No	ns	>0.9999
Adenosine:9 vs. Pyruvate:3	-0.131	-1.711 to 1.449	No	ns	>0.9999
Adenosine:9 vs. Pyruvate:6	-0.2127	-1.792 to 1.367	No	ns	>0.9999
Adenosine:9 vs. Pyruvate:9	-0.5406	-2.063 to 0.9816	No	ns	>0.9999
Adenosine:9 vs. Pyruvate:12	-0.6209	-2.201 to 0.9588	No	ns	>0.9999
Adenosine:9 vs. Acetyl-CoA:1.5	-0.1245	-1.704 to 1.455	No	ns	>0.9999
Adenosine:9 vs. Acetyl-CoA:3	-0.2832	-1.863 to 1.297	No	ns	>0.9999
Adenosine:9 vs. Acetyl-CoA:6	-0.3649	-1.945 to 1.215	No	ns	>0.9999
Adenosine:9 vs. Acetyl-CoA:9	-0.6927	-2.215 to 0.8295	No	ns	>0.9999
Adenosine:9 vs. Acetyl-CoA:12	-0.7731	-2.353 to 0.8066	No	ns	>0.9999
Adenosine:9 vs. a-ketoglutarate:1.5	-0.1898	-1.769 to 1.390	No	ns	>0.9999
Adenosine:9 vs. a-ketoglutarate:3	-0.3484	-1.928 to 1.231	No	ns	>0.9999
Adenosine:9 vs. a-ketoglutarate:6	-0.4301	-2.010 to 1.150	No	ns	>0.9999
Adenosine:9 vs. a-ketoglutarate:9	-0.758	-2.280 to 0.7642	No	ns	>0.9999
Adenosine:9 vs. a-ketoglutarate:12	-0.8383	-2.418 to 0.7414	No	ns	>0.9999
Adenosine:9 vs. Citrate/isocitrate:1.5	0.01622	-1.563 to 1.596	No	ns	>0.9999
Adenosine:9 vs. Citrate/isocitrate:3	-0.1425	-1.722 to 1.437	No	ns	>0.9999
Adenosine:9 vs. Citrate/isocitrate:6	-0.2242	-1.804 to 1.356	No	ns	>0.9999
Adenosine:9 vs. Citrate/isocitrate:9	-0.552	-2.074 to 0.9702	No	ns	>0.9999
Adenosine:9 vs. Citrate/isocitrate:12	-0.6324	-2.212 to 0.9473	No	ns	>0.9999
Adenosine:9 vs. Coenzyme A:1.5	-0.2234	-1.803 to 1.356	No	ns	>0.9999
Adenosine:9 vs. Coenzyme A:3	-0.3821	-1.962 to 1.198	No	ns	>0.9999
Adenosine:9 vs. Coenzyme A:6	-0.4638	-2.043 to 1.116	No	ns	>0.9999
Adenosine:9 vs. Coenzyme A:9	-0.7916	-2.314 to 0.7306	No	ns	>0.9999
Adenosine:9 vs. Coenzyme A:12	-0.872	-2.452 to 0.7077	No	ns	>0.9999
Adenosine:9 vs. Fumarate:1.5	0.03043	-1.549 to 1.610	No	ns	>0.9999
Adenosine:9 vs. Fumarate:3	-0.1283	-1.708 to 1.451	No	ns	>0.9999
Adenosine:9 vs. Fumarate:6	-0.2099	-1.790 to 1.370	No	ns	>0.9999
Adenosine:9 vs. Fumarate:9	-0.5378	-2.060 to 0.9844	No	ns	>0.9999
Adenosine:9 vs. Fumarate:12	-0.6181	-2.198 to 0.9615	No	ns	>0.9999
Adenosine:9 vs. Isocitrate:1.5	0.01622	-1.563 to 1.596	No	ns	>0.9999
Adenosine:9 vs. Isocitrate:3	-0.1425	-1.722 to 1.437	No	ns	>0.9999
Adenosine:9 vs. Isocitrate:6	-0.2242	-1.804 to 1.356	No	ns	>0.9999
Adenosine:9 vs. Isocitrate:9	-0.552	-2.074 to 0.9702	No	ns	>0.9999
Adenosine:9 vs. Isocitrate:12	-0.6324	-2.212 to 0.9473	No	ns	>0.9999
Adenosine:9 vs. Malate:1.5	3.468e-05	-1.580 to 1.580	No	ns	>0.9999
Adenosine:9 vs. Malate:3	-0.1587	-1.738 to 1.421	No	ns	>0.9999
Adenosine:9 vs. Malate:6	-0.2403	-1.820 to 1.339	No	ns	>0.9999
Adenosine:9 vs. Malate:9	-0.5682	-2.090 to 0.9540	No	ns	>0.9999
Adenosine:9 vs. Malate:12	-0.6485	-2.228 to 0.9311	No	ns	>0.9999
Adenosine:9 vs. Asparagine:1.5	0.1704	-1.409 to 1.750	No	ns	>0.9999
Adenosine:9 vs. Asparagine:3	0.01173	-1.568 to 1.591	No	ns	>0.9999
Adenosine:9 vs. Asparagine:6	-0.06996	-1.650 to 1.510	No	ns	>0.9999
Adenosine:9 vs. Asparagine:9	-0.3978	-1.920 to 1.124	No	ns	>0.9999
Adenosine:9 vs. Asparagine:12	-0.4782	-2.058 to 1.102	No	ns	>0.9999
Adenosine:9 vs. 3-phospho-serine:1.5	-0.4716	-2.051 to 1.108	No	ns	>0.9999
Adenosine:9 vs. 3-phospho-serine:3	-0.6302	-2.210 to 0.9494	No	ns	>0.9999
Adenosine:9 vs. 3-phospho-serine:6	-0.7119	-2.292 to 0.8677	No	ns	>0.9999
Adenosine:9 vs. 3-phospho-serine:9	-1.04	-2.562 to 0.4824	No	ns	0.9837
Adenosine:9 vs. 3-phospho-serine:12	-1.12	-2.700 to 0.4596	No	ns	0.9579
Adenosine:9 vs. cyclic-AMP:1.5	-1.476	-3.055 to 0.1040	No	ns	0.1515
Adenosine:9 vs. cyclic-AMP:3	-1.634	-3.214 to -0.05473	Yes	*	0.0259
Adenosine:9 vs. cyclic-AMP:6	-1.716	-3.296 to -0.1364	Yes	**	0.0089
Adenosine:9 vs. cyclic-AMP:9	-2.044	-3.566 to -0.5217	Yes	****	<0.0001
Adenosine:9 vs. cyclic-AMP:12	-2.124	-3.704 to -0.5446	Yes	****	<0.0001
Adenosine:9 vs. Cysteine:1.5	0.05544	-1.524 to 1.635	No	ns	>0.9999
Adenosine:9 vs. Cysteine:3	-0.1032	-1.683 to 1.476	No	ns	>0.9999
Adenosine:9 vs. Cysteine:6	-0.1849	-1.765 to 1.395	No	ns	>0.9999
Adenosine:9 vs. Cysteine:9	-0.5128	-2.035 to 1.009	No	ns	>0.9999
Adenosine:9 vs. Cysteine:12	-0.5931	-2.173 to 0.9866	No	ns	>0.9999
Adenosine:9 vs. Glutamine:1.5	0.07156	-1.508 to 1.651	No	ns	>0.9999
Adenosine:9 vs. Glutamine:3	-0.08713	-1.667 to 1.493	No	ns	>0.9999
Adenosine:9 vs. Glutamine:6	-0.1688	-1.749 to 1.411	No	ns	>0.9999
Adenosine:9 vs. Glutamine:9	-0.4967	-2.019 to 1.026	No	ns	>0.9999
Adenosine:9 vs. Glutamine:12	-0.577	-2.157 to 1.003	No	ns	>0.9999
Adenosine:9 vs. Homoserine:1.5	-0.04553	-1.625 to 1.534	No	ns	>0.9999
Adenosine:9 vs. Homoserine:3	-0.2042	-1.784 to 1.375	No	ns	>0.9999
Adenosine:9 vs. Homoserine:6	-0.2859	-1.866 to 1.294	No	ns	>0.9999
Adenosine:9 vs. Homoserine:9	-0.6138	-2.136 to 0.9084	No	ns	>0.9999
Adenosine:9 vs. Homoserine:12	-0.6941	-2.274 to 0.8856	No	ns	>0.9999
Adenosine:9 vs. L-arginino-succinate:1.5	0.1381	-1.442 to 1.718	No	ns	>0.9999
Adenosine:9 vs. L-arginino-succinate:3	-0.02063	-1.600 to 1.559	No	ns	>0.9999
Adenosine:9 vs. L-arginino-succinate:6	-0.1023	-1.682 to 1.477	No	ns	>0.9999
Adenosine:9 vs. L-arginino-succinate:9	-0.4302	-1.952 to 1.092	No	ns	>0.9999
Adenosine:9 vs. L-arginino-succinate:12	-0.5105	-2.090 to 1.069	No	ns	>0.9999
Adenosine:9 vs. Leucine/isoleucine:1.5	0.1164	-1.463 to 1.696	No	ns	>0.9999
Adenosine:9 vs. Leucine/isoleucine:3	-0.04233	-1.622 to 1.537	No	ns	>0.9999
Adenosine:9 vs. Leucine/isoleucine:6	-0.124	-1.704 to 1.456	No	ns	>0.9999
Adenosine:9 vs. Leucine/isoleucine:9	-0.4519	-1.974 to 1.070	No	ns	>0.9999
Adenosine:9 vs. Leucine/isoleucine:12	-0.5322	-2.112 to 1.047	No	ns	>0.9999
Adenosine:9 vs. Methionine:1.5	0.1116	-1.468 to 1.691	No	ns	>0.9999
Adenosine:9 vs. Methionine:3	-0.04714	-1.627 to 1.533	No	ns	>0.9999
Adenosine:9 vs. Methionine:6	-0.1288	-1.709 to 1.451	No	ns	>0.9999
Adenosine:9 vs. Methionine:9	-0.4567	-1.979 to 1.066	No	ns	>0.9999
Adenosine:9 vs. Methionine:12	-0.537	-2.117 to 1.043	No	ns	>0.9999
Adenosine:9 vs. Myo-inositol:1.5	0.8837	-0.6960 to 2.463	No	ns	>0.9999
Adenosine:9 vs. Myo-inositol:3	0.725	-0.8547 to 2.305	No	ns	>0.9999
Adenosine:9 vs. Myo-inositol:6	0.6433	-0.9364 to 2.223	No	ns	>0.9999
Adenosine:9 vs. Myo-inositol:9	0.3155	-1.207 to 1.838	No	ns	>0.9999
Adenosine:9 vs. Myo-inositol:12	0.2351	-1.345 to 1.815	No	ns	>0.9999
Adenosine:9 vs. Phenylalanine:1.5	0.1005	-1.479 to 1.680	No	ns	>0.9999
Adenosine:9 vs. Phenylalanine:3	-0.05819	-1.638 to 1.522	No	ns	>0.9999
Adenosine:9 vs. Phenylalanine:6	-0.1399	-1.720 to 1.440	No	ns	>0.9999
Adenosine:9 vs. Phenylalanine:9	-0.4677	-1.990 to 1.054	No	ns	>0.9999
Adenosine:9 vs. Phenylalanine:12	-0.5481	-2.128 to 1.032	No	ns	>0.9999
Adenosine:9 vs. Proline:1.5	0.2355	-1.344 to 1.815	No	ns	>0.9999
Adenosine:9 vs. Proline:3	0.07677	-1.503 to 1.656	No	ns	>0.9999
Adenosine:9 vs. Proline:6	-0.004922	-1.585 to 1.575	No	ns	>0.9999
Adenosine:9 vs. Proline:9	-0.3328	-1.855 to 1.189	No	ns	>0.9999
Adenosine:9 vs. Proline:12	-0.4131	-1.993 to 1.167	No	ns	>0.9999
Adenosine:9 vs. Serine:1.5	0.0499	-1.530 to 1.630	No	ns	>0.9999
Adenosine:9 vs. Serine:3	-0.1088	-1.688 to 1.471	No	ns	>0.9999
Adenosine:9 vs. Serine:6	-0.1905	-1.770 to 1.389	No	ns	>0.9999
Adenosine:9 vs. Serine:9	-0.5183	-2.041 to 1.004	No	ns	>0.9999
Adenosine:9 vs. Serine:12	-0.5987	-2.178 to 0.9810	No	ns	>0.9999
Adenosine:9 vs. Taurine:1.5	0.3134	-1.266 to 1.893	No	ns	>0.9999
Adenosine:9 vs. Taurine:3	0.1547	-1.425 to 1.734	No	ns	>0.9999
Adenosine:9 vs. Taurine:6	0.07303	-1.507 to 1.653	No	ns	>0.9999
Adenosine:9 vs. Taurine:9	-0.2548	-1.777 to 1.267	No	ns	>0.9999
Adenosine:9 vs. Taurine:12	-0.3352	-1.915 to 1.245	No	ns	>0.9999
Adenosine:9 vs. Threonine:1.5	-0.04553	-1.625 to 1.534	No	ns	>0.9999
Adenosine:9 vs. Threonine:3	-0.2042	-1.784 to 1.375	No	ns	>0.9999
Adenosine:9 vs. Threonine:6	-0.2859	-1.866 to 1.294	No	ns	>0.9999
Adenosine:9 vs. Threonine:9	-0.6138	-2.136 to 0.9084	No	ns	>0.9999
Adenosine:9 vs. Threonine:12	-0.6941	-2.274 to 0.8856	No	ns	>0.9999
Adenosine:9 vs. Tyrosine:1.5	0.007828	-1.572 to 1.588	No	ns	>0.9999
Adenosine:9 vs. Tyrosine:3	-0.1509	-1.731 to 1.429	No	ns	>0.9999
Adenosine:9 vs. Tyrosine:6	-0.2326	-1.812 to 1.347	No	ns	>0.9999
Adenosine:9 vs. Tyrosine:9	-0.5604	-2.083 to 0.9618	No	ns	>0.9999
Adenosine:9 vs. Tyrosine:12	-0.6407	-2.220 to 0.9389	No	ns	>0.9999
Adenosine:9 vs. Valine:1.5	0.1138	-1.466 to 1.693	No	ns	>0.9999
Adenosine:9 vs. Valine:3	-0.04492	-1.625 to 1.535	No	ns	>0.9999
Adenosine:9 vs. Valine:6	-0.1266	-1.706 to 1.453	No	ns	>0.9999
Adenosine:9 vs. Valine:9	-0.4545	-1.977 to 1.068	No	ns	>0.9999
Adenosine:9 vs. Valine:12	-0.5348	-2.114 to 1.045	No	ns	>0.9999
Adenosine:12 vs. ADP:1.5	0.2632	-1.316 to 1.843	No	ns	>0.9999
Adenosine:12 vs. ADP:3	0.1045	-1.475 to 1.684	No	ns	>0.9999
Adenosine:12 vs. ADP:6	0.02283	-1.557 to 1.603	No	ns	>0.9999
Adenosine:12 vs. ADP:9	-0.305	-1.885 to 1.275	No	ns	>0.9999
Adenosine:12 vs. ADP:12	-0.3854	-1.908 to 1.137	No	ns	>0.9999
Adenosine:12 vs. AMP:1.5	0.1289	-1.451 to 1.709	No	ns	>0.9999
Adenosine:12 vs. AMP:3	-0.02975	-1.609 to 1.550	No	ns	>0.9999
Adenosine:12 vs. AMP:6	-0.1114	-1.691 to 1.468	No	ns	>0.9999
Adenosine:12 vs. AMP:9	-0.4393	-2.019 to 1.140	No	ns	>0.9999
Adenosine:12 vs. AMP:12	-0.5196	-2.042 to 1.003	No	ns	>0.9999
Adenosine:12 vs. ATP:1.5	0.2834	-1.296 to 1.863	No	ns	>0.9999
Adenosine:12 vs. ATP:3	0.1247	-1.455 to 1.704	No	ns	>0.9999
Adenosine:12 vs. ATP:6	0.04305	-1.537 to 1.623	No	ns	>0.9999
Adenosine:12 vs. ATP:9	-0.2848	-1.864 to 1.295	No	ns	>0.9999
Adenosine:12 vs. ATP:12	-0.3651	-1.887 to 1.157	No	ns	>0.9999
Adenosine:12 vs. CDP:1.5	0.08137	-1.498 to 1.661	No	ns	>0.9999
Adenosine:12 vs. CDP:3	-0.07731	-1.657 to 1.502	No	ns	>0.9999
Adenosine:12 vs. CDP:6	-0.159	-1.739 to 1.421	No	ns	>0.9999
Adenosine:12 vs. CDP:9	-0.4869	-2.067 to 1.093	No	ns	>0.9999
Adenosine:12 vs. CDP:12	-0.5672	-2.089 to 0.9550	No	ns	>0.9999
Adenosine:12 vs. CTP:1.5	0.03361	-1.546 to 1.613	No	ns	>0.9999
Adenosine:12 vs. CTP:3	-0.1251	-1.705 to 1.455	No	ns	>0.9999
Adenosine:12 vs. CTP:6	-0.2068	-1.786 to 1.373	No	ns	>0.9999
Adenosine:12 vs. CTP:9	-0.5346	-2.114 to 1.045	No	ns	>0.9999
Adenosine:12 vs. CTP:12	-0.615	-2.137 to 0.9073	No	ns	>0.9999
Adenosine:12 vs. dCMP:1.5	-0.05471	-1.634 to 1.525	No	ns	>0.9999
Adenosine:12 vs. dCMP:3	-0.2134	-1.793 to 1.366	No	ns	>0.9999
Adenosine:12 vs. dCMP:6	-0.2951	-1.875 to 1.285	No	ns	>0.9999
Adenosine:12 vs. dCMP:9	-0.623	-2.203 to 0.9567	No	ns	>0.9999
Adenosine:12 vs. dCMP:12	-0.7033	-2.226 to 0.8189	No	ns	>0.9999
Adenosine:12 vs. deoxyadenosine:1.5	0.06565	-1.514 to 1.645	No	ns	>0.9999
Adenosine:12 vs. deoxyadenosine:3	-0.09304	-1.673 to 1.487	No	ns	>0.9999
Adenosine:12 vs. deoxyadenosine:6	-0.1747	-1.754 to 1.405	No	ns	>0.9999
Adenosine:12 vs. deoxyadenosine:9	-0.5026	-2.082 to 1.077	No	ns	>0.9999
Adenosine:12 vs. deoxyadenosine:12	-0.5829	-2.105 to 0.9393	No	ns	>0.9999
Adenosine:12 vs. deoxyguanosine:1.5	0.6486	-0.9311 to 2.228	No	ns	>0.9999
Adenosine:12 vs. deoxyguanosine:3	0.4899	-1.090 to 2.070	No	ns	>0.9999
Adenosine:12 vs. deoxyguanosine:6	0.4082	-1.171 to 1.988	No	ns	>0.9999
Adenosine:12 vs. deoxyguanosine:9	0.08033	-1.499 to 1.660	No	ns	>0.9999
Adenosine:12 vs. deoxyguanosine:12	0	-1.522 to 1.522	No	ns	>0.9999
Adenosine:12 vs. deoxyinosine:1.5	0.1427	-1.437 to 1.722	No	ns	>0.9999
Adenosine:12 vs. deoxyinosine:3	-0.01595	-1.596 to 1.564	No	ns	>0.9999
Adenosine:12 vs. deoxyinosine:6	-0.09764	-1.677 to 1.482	No	ns	>0.9999
Adenosine:12 vs. deoxyinosine:9	-0.4255	-2.005 to 1.154	No	ns	>0.9999
Adenosine:12 vs. deoxyinosine:12	-0.5058	-2.028 to 1.016	No	ns	>0.9999
Adenosine:12 vs. deoxyuridine:1.5	-0.04311	-1.623 to 1.537	No	ns	>0.9999
Adenosine:12 vs. deoxyuridine:3	-0.2018	-1.781 to 1.378	No	ns	>0.9999
Adenosine:12 vs. deoxyuridine:6	-0.2835	-1.863 to 1.296	No	ns	>0.9999
Adenosine:12 vs. deoxyuridine:9	-0.6114	-2.191 to 0.9683	No	ns	>0.9999
Adenosine:12 vs. deoxyuridine:12	-0.6917	-2.214 to 0.8305	No	ns	>0.9999
Adenosine:12 vs. dGDP:1.5	0.2632	-1.316 to 1.843	No	ns	>0.9999
Adenosine:12 vs. dGDP:3	0.1045	-1.475 to 1.684	No	ns	>0.9999
Adenosine:12 vs. dGDP:6	0.02283	-1.557 to 1.603	No	ns	>0.9999
Adenosine:12 vs. dGDP:9	-0.305	-1.885 to 1.275	No	ns	>0.9999
Adenosine:12 vs. dGDP:12	-0.3854	-1.908 to 1.137	No	ns	>0.9999
Adenosine:12 vs. dGMP:1.5	0.1289	-1.451 to 1.709	No	ns	>0.9999
Adenosine:12 vs. dGMP:3	-0.02975	-1.609 to 1.550	No	ns	>0.9999
Adenosine:12 vs. dGMP:6	-0.1114	-1.691 to 1.468	No	ns	>0.9999
Adenosine:12 vs. dGMP:9	-0.4393	-2.019 to 1.140	No	ns	>0.9999
Adenosine:12 vs. dGMP:12	-0.5196	-2.042 to 1.003	No	ns	>0.9999
Adenosine:12 vs. dGTP:1.5	0.2834	-1.296 to 1.863	No	ns	>0.9999
Adenosine:12 vs. dGTP:3	0.1247	-1.455 to 1.704	No	ns	>0.9999
Adenosine:12 vs. dGTP:6	0.04305	-1.537 to 1.623	No	ns	>0.9999
Adenosine:12 vs. dGTP:9	-0.2848	-1.864 to 1.295	No	ns	>0.9999
Adenosine:12 vs. dGTP:12	-0.3651	-1.887 to 1.157	No	ns	>0.9999
Adenosine:12 vs. GDP:1.5	-0.01595	-1.596 to 1.564	No	ns	>0.9999
Adenosine:12 vs. GDP:3	-0.1746	-1.754 to 1.405	No	ns	>0.9999
Adenosine:12 vs. GDP:6	-0.2563	-1.836 to 1.323	No	ns	>0.9999
Adenosine:12 vs. GDP:9	-0.5842	-2.164 to 0.9955	No	ns	>0.9999
Adenosine:12 vs. GDP:12	-0.6645	-2.187 to 0.8577	No	ns	>0.9999
Adenosine:12 vs. GMP:1.5	-0.02877	-1.608 to 1.551	No	ns	>0.9999
Adenosine:12 vs. GMP:3	-0.1875	-1.767 to 1.392	No	ns	>0.9999
Adenosine:12 vs. GMP:6	-0.2691	-1.849 to 1.311	No	ns	>0.9999
Adenosine:12 vs. GMP:9	-0.597	-2.177 to 0.9827	No	ns	>0.9999
Adenosine:12 vs. GMP:12	-0.6773	-2.200 to 0.8449	No	ns	>0.9999
Adenosine:12 vs. GTP:1.5	0.03704	-1.543 to 1.617	No	ns	>0.9999
Adenosine:12 vs. GTP:3	-0.1216	-1.701 to 1.458	No	ns	>0.9999
Adenosine:12 vs. GTP:6	-0.2033	-1.783 to 1.376	No	ns	>0.9999
Adenosine:12 vs. GTP:9	-0.5312	-2.111 to 1.048	No	ns	>0.9999
Adenosine:12 vs. GTP:12	-0.6115	-2.134 to 0.9107	No	ns	>0.9999
Adenosine:12 vs. Guanosine:1.5	-0.03476	-1.614 to 1.545	No	ns	>0.9999
Adenosine:12 vs. Guanosine:3	-0.1934	-1.773 to 1.386	No	ns	>0.9999
Adenosine:12 vs. Guanosine:6	-0.2751	-1.855 to 1.305	No	ns	>0.9999
Adenosine:12 vs. Guanosine:9	-0.603	-2.183 to 0.9767	No	ns	>0.9999
Adenosine:12 vs. Guanosine:12	-0.6833	-2.206 to 0.8389	No	ns	>0.9999
Adenosine:12 vs. Hypoxanthine:1.5	0.1153	-1.464 to 1.695	No	ns	>0.9999
Adenosine:12 vs. Hypoxanthine:3	-0.04335	-1.623 to 1.536	No	ns	>0.9999
Adenosine:12 vs. Hypoxanthine:6	-0.125	-1.705 to 1.455	No	ns	>0.9999
Adenosine:12 vs. Hypoxanthine:9	-0.4529	-2.033 to 1.127	No	ns	>0.9999
Adenosine:12 vs. Hypoxanthine:12	-0.5332	-2.055 to 0.9890	No	ns	>0.9999
Adenosine:12 vs. IMP:1.5	-0.08506	-1.665 to 1.495	No	ns	>0.9999
Adenosine:12 vs. IMP:3	-0.2438	-1.823 to 1.336	No	ns	>0.9999
Adenosine:12 vs. IMP:6	-0.3254	-1.905 to 1.254	No	ns	>0.9999
Adenosine:12 vs. IMP:9	-0.6533	-2.233 to 0.9264	No	ns	>0.9999
Adenosine:12 vs. IMP:12	-0.7336	-2.256 to 0.7886	No	ns	>0.9999
Adenosine:12 vs. Inosine:1.5	-0.005251	-1.585 to 1.574	No	ns	>0.9999
Adenosine:12 vs. Inosine:3	-0.1639	-1.744 to 1.416	No	ns	>0.9999
Adenosine:12 vs. Inosine:6	-0.2456	-1.825 to 1.334	No	ns	>0.9999
Adenosine:12 vs. Inosine:9	-0.5735	-2.153 to 1.006	No	ns	>0.9999
Adenosine:12 vs. Inosine:12	-0.6538	-2.176 to 0.8684	No	ns	>0.9999
Adenosine:12 vs. UDP:1.5	0.04783	-1.532 to 1.628	No	ns	>0.9999
Adenosine:12 vs. UDP:3	-0.1109	-1.691 to 1.469	No	ns	>0.9999
Adenosine:12 vs. UDP:6	-0.1925	-1.772 to 1.387	No	ns	>0.9999
Adenosine:12 vs. UDP:9	-0.5204	-2.100 to 1.059	No	ns	>0.9999
Adenosine:12 vs. UDP:12	-0.6007	-2.123 to 0.9215	No	ns	>0.9999
Adenosine:12 vs. UMP:1.5	0.1407	-1.439 to 1.720	No	ns	>0.9999
Adenosine:12 vs. UMP:3	-0.01796	-1.598 to 1.562	No	ns	>0.9999
Adenosine:12 vs. UMP:6	-0.09966	-1.679 to 1.480	No	ns	>0.9999
Adenosine:12 vs. UMP:9	-0.4275	-2.007 to 1.152	No	ns	>0.9999
Adenosine:12 vs. UMP:12	-0.5078	-2.030 to 1.014	No	ns	>0.9999
Adenosine:12 vs. UTP:1.5	0.09729	-1.482 to 1.677	No	ns	>0.9999
Adenosine:12 vs. UTP:3	-0.0614	-1.641 to 1.518	No	ns	>0.9999
Adenosine:12 vs. UTP:6	-0.1431	-1.723 to 1.437	No	ns	>0.9999
Adenosine:12 vs. UTP:9	-0.471	-2.051 to 1.109	No	ns	>0.9999
Adenosine:12 vs. UTP:12	-0.5513	-2.074 to 0.9709	No	ns	>0.9999
Adenosine:12 vs. Xanthine:1.5	-0.09648	-1.676 to 1.483	No	ns	>0.9999
Adenosine:12 vs. Xanthine:3	-0.2552	-1.835 to 1.325	No	ns	>0.9999
Adenosine:12 vs. Xanthine:6	-0.3369	-1.917 to 1.243	No	ns	>0.9999
Adenosine:12 vs. Xanthine:9	-0.6647	-2.244 to 0.9150	No	ns	>0.9999
Adenosine:12 vs. Xanthine:12	-0.7451	-2.267 to 0.7772	No	ns	>0.9999
Adenosine:12 vs. Row 26:1.5	0.963	-0.6167 to 2.543	No	ns	0.9997
Adenosine:12 vs. Row 26:3	0.8043	-0.7754 to 2.384	No	ns	>0.9999
Adenosine:12 vs. Row 26:6	0.7226	-0.8571 to 2.302	No	ns	>0.9999
Adenosine:12 vs. Row 26:9	0.3947	-1.185 to 1.974	No	ns	>0.9999
Adenosine:12 vs. Row 26:12	0.3144	-1.208 to 1.837	No	ns	>0.9999
Adenosine:12 vs. 6-phospho-D-gluconate:1.5	-0.1229	-1.703 to 1.457	No	ns	>0.9999
Adenosine:12 vs. 6-phospho-D-gluconate:3	-0.2816	-1.861 to 1.298	No	ns	>0.9999
Adenosine:12 vs. 6-phospho-D-gluconate:6	-0.3633	-1.943 to 1.216	No	ns	>0.9999
Adenosine:12 vs. 6-phospho-D-gluconate:9	-0.6912	-2.271 to 0.8885	No	ns	>0.9999
Adenosine:12 vs. 6-phospho-D-gluconate:12	-0.7715	-2.294 to 0.7507	No	ns	>0.9999
Adenosine:12 vs. deoxyribose-phosphate:1.5	0.1044	-1.475 to 1.684	No	ns	>0.9999
Adenosine:12 vs. deoxyribose-phosphate:3	-0.05425	-1.634 to 1.525	No	ns	>0.9999
Adenosine:12 vs. deoxyribose-phosphate:6	-0.1359	-1.716 to 1.444	No	ns	>0.9999
Adenosine:12 vs. deoxyribose-phosphate:9	-0.4638	-2.043 to 1.116	No	ns	>0.9999
Adenosine:12 vs. deoxyribose-phosphate:12	-0.5441	-2.066 to 0.9781	No	ns	>0.9999
Adenosine:12 vs. Sedoheptulose-7-phosphate:1.5	-0.9079	-2.488 to 0.6718	No	ns	>0.9999
Adenosine:12 vs. Sedoheptulose-7-phosphate:3	-1.067	-2.646 to 0.5131	No	ns	0.9883
Adenosine:12 vs. Sedoheptulose-7-phosphate:6	-1.148	-2.728 to 0.4314	No	ns	0.9277
Adenosine:12 vs. Sedoheptulose-7-phosphate:9	-1.476	-3.056 to 0.1036	No	ns	0.1509
Adenosine:12 vs. Sedoheptulose-7-phosphate:12	-1.556	-3.079 to -0.03424	Yes	*	0.0328
Adenosine:12 vs. Octoluse Bisphosphate:1.5	-0.9945	-2.574 to 0.5852	No	ns	0.9989
Adenosine:12 vs. Octoluse Bisphosphate:3	-1.153	-2.733 to 0.4265	No	ns	0.9213
Adenosine:12 vs. Octoluse Bisphosphate:6	-1.235	-2.815 to 0.3449	No	ns	0.7575
Adenosine:12 vs. Octoluse Bisphosphate:9	-1.563	-3.142 to 0.01699	No	ns	0.0607
Adenosine:12 vs. Octoluse Bisphosphate:12	-1.643	-3.165 to -0.1208	Yes	*	0.0104
Adenosine:12 vs. Octoluse-8-P:1.5	-0.3799	-1.960 to 1.200	No	ns	>0.9999
Adenosine:12 vs. Octoluse-8-P:3	-0.5386	-2.118 to 1.041	No	ns	>0.9999
Adenosine:12 vs. Octoluse-8-P:6	-0.6203	-2.200 to 0.9594	No	ns	>0.9999
Adenosine:12 vs. Octoluse-8-P:9	-0.9482	-2.528 to 0.6315	No	ns	0.9999
Adenosine:12 vs. Octoluse-8-P:12	-1.028	-2.551 to 0.4937	No	ns	0.988
Adenosine:12 vs. Ribose-phosphate:1.5	-0.1649	-1.745 to 1.415	No	ns	>0.9999
Adenosine:12 vs. Ribose-phosphate:3	-0.3236	-1.903 to 1.256	No	ns	>0.9999
Adenosine:12 vs. Ribose-phosphate:6	-0.4053	-1.985 to 1.174	No	ns	>0.9999
Adenosine:12 vs. Ribose-phosphate:9	-0.7332	-2.313 to 0.8465	No	ns	>0.9999
Adenosine:12 vs. Ribose-phosphate:12	-0.8135	-2.336 to 0.7087	No	ns	>0.9999
Adenosine:12 vs. Sedoheptoluse bisphosphate:1.5	-0.2984	-1.878 to 1.281	No	ns	>0.9999
Adenosine:12 vs. Sedoheptoluse bisphosphate:3	-0.4571	-2.037 to 1.123	No	ns	>0.9999
Adenosine:12 vs. Sedoheptoluse bisphosphate:6	-0.5388	-2.118 to 1.041	No	ns	>0.9999
Adenosine:12 vs. Sedoheptoluse bisphosphate:9	-0.8666	-2.446 to 0.7131	No	ns	>0.9999
Adenosine:12 vs. Sedoheptoluse bisphosphate:12	-0.947	-2.469 to 0.5753	No	ns	0.9993
Adenosine:12 vs. 2_3-Bisphosphoglycerate:1.5	-0.6616	-2.241 to 0.9181	No	ns	>0.9999
Adenosine:12 vs. 2_3-Bisphosphoglycerate:3	-0.8202	-2.400 to 0.7594	No	ns	>0.9999
Adenosine:12 vs. 2_3-Bisphosphoglycerate:6	-0.9019	-2.482 to 0.6778	No	ns	>0.9999
Adenosine:12 vs. 2_3-Bisphosphoglycerate:9	-1.23	-2.809 to 0.3499	No	ns	0.7704
Adenosine:12 vs. 2_3-Bisphosphoglycerate:12	-1.31	-2.832 to 0.2121	No	ns	0.3981
Adenosine:12 vs. 3-phosphoglycerate:1.5	-0.05372	-1.633 to 1.526	No	ns	>0.9999
Adenosine:12 vs. 3-phosphoglycerate:3	-0.2124	-1.792 to 1.367	No	ns	>0.9999
Adenosine:12 vs. 3-phosphoglycerate:6	-0.2941	-1.874 to 1.286	No	ns	>0.9999
Adenosine:12 vs. 3-phosphoglycerate:9	-0.622	-2.202 to 0.9577	No	ns	>0.9999
Adenosine:12 vs. 3-phosphoglycerate:12	-0.7023	-2.225 to 0.8199	No	ns	>0.9999
Adenosine:12 vs. D-glyceraldehdye-3-phosphate:1.5	0.1133	-1.466 to 1.693	No	ns	>0.9999
Adenosine:12 vs. D-glyceraldehdye-3-phosphate:3	-0.0454	-1.625 to 1.534	No	ns	>0.9999
Adenosine:12 vs. D-glyceraldehdye-3-phosphate:6	-0.1271	-1.707 to 1.453	No	ns	>0.9999
Adenosine:12 vs. D-glyceraldehdye-3-phosphate:9	-0.455	-2.035 to 1.125	No	ns	>0.9999
Adenosine:12 vs. D-glyceraldehdye-3-phosphate:12	-0.5353	-2.058 to 0.9869	No	ns	>0.9999
Adenosine:12 vs. Fructose-6-phosphate:1.5	0.5293	-1.050 to 2.109	No	ns	>0.9999
Adenosine:12 vs. Fructose-6-phosphate:3	0.3706	-1.209 to 1.950	No	ns	>0.9999
Adenosine:12 vs. Fructose-6-phosphate:6	0.2889	-1.291 to 1.869	No	ns	>0.9999
Adenosine:12 vs. Fructose-6-phosphate:9	-0.03898	-1.619 to 1.541	No	ns	>0.9999
Adenosine:12 vs. Fructose-6-phosphate:12	-0.1193	-1.642 to 1.403	No	ns	>0.9999
Adenosine:12 vs. Fructose-1-6-bisphosphate:1.5	-0.4005	-1.980 to 1.179	No	ns	>0.9999
Adenosine:12 vs. Fructose-1-6-bisphosphate:3	-0.5592	-2.139 to 1.020	No	ns	>0.9999
Adenosine:12 vs. Fructose-1-6-bisphosphate:6	-0.6409	-2.221 to 0.9388	No	ns	>0.9999
Adenosine:12 vs. Fructose-1-6-bisphosphate:9	-0.9688	-2.548 to 0.6109	No	ns	0.9996
Adenosine:12 vs. Fructose-1-6-bisphosphate:12	-1.049	-2.571 to 0.4731	No	ns	0.9792
Adenosine:12 vs. L-arginino-succinate:1.5	0.2083	-1.371 to 1.788	No	ns	>0.9999
Adenosine:12 vs. L-arginino-succinate:3	0.04965	-1.530 to 1.629	No	ns	>0.9999
Adenosine:12 vs. L-arginino-succinate:6	-0.03204	-1.612 to 1.548	No	ns	>0.9999
Adenosine:12 vs. L-arginino-succinate:9	-0.3599	-1.940 to 1.220	No	ns	>0.9999
Adenosine:12 vs. L-arginino-succinate:12	-0.4402	-1.962 to 1.082	No	ns	>0.9999
Adenosine:12 vs. Phosphoenolpyruvate:1.5	-0.6446	-2.224 to 0.9351	No	ns	>0.9999
Adenosine:12 vs. Phosphoenolpyruvate:3	-0.8033	-2.383 to 0.7764	No	ns	>0.9999
Adenosine:12 vs. Phosphoenolpyruvate:6	-0.885	-2.465 to 0.6947	No	ns	>0.9999
Adenosine:12 vs. Phosphoenolpyruvate:9	-1.213	-2.793 to 0.3668	No	ns	0.8114
Adenosine:12 vs. Phosphoenolpyruvate:12	-1.293	-2.815 to 0.2290	No	ns	0.4474
Adenosine:12 vs. Pyruvate:1.5	0.108	-1.472 to 1.688	No	ns	>0.9999
Adenosine:12 vs. Pyruvate:3	-0.05069	-1.630 to 1.529	No	ns	>0.9999
Adenosine:12 vs. Pyruvate:6	-0.1324	-1.712 to 1.447	No	ns	>0.9999
Adenosine:12 vs. Pyruvate:9	-0.4602	-2.040 to 1.119	No	ns	>0.9999
Adenosine:12 vs. Pyruvate:12	-0.5406	-2.063 to 0.9816	No	ns	>0.9999
Adenosine:12 vs. Acetyl-CoA:1.5	-0.04417	-1.624 to 1.536	No	ns	>0.9999
Adenosine:12 vs. Acetyl-CoA:3	-0.2029	-1.783 to 1.377	No	ns	>0.9999
Adenosine:12 vs. Acetyl-CoA:6	-0.2845	-1.864 to 1.295	No	ns	>0.9999
Adenosine:12 vs. Acetyl-CoA:9	-0.6124	-2.192 to 0.9673	No	ns	>0.9999
Adenosine:12 vs. Acetyl-CoA:12	-0.6927	-2.215 to 0.8295	No	ns	>0.9999
Adenosine:12 vs. a-ketoglutarate:1.5	-0.1094	-1.689 to 1.470	No	ns	>0.9999
Adenosine:12 vs. a-ketoglutarate:3	-0.2681	-1.848 to 1.312	No	ns	>0.9999
Adenosine:12 vs. a-ketoglutarate:6	-0.3498	-1.929 to 1.230	No	ns	>0.9999
Adenosine:12 vs. a-ketoglutarate:9	-0.6777	-2.257 to 0.9020	No	ns	>0.9999
Adenosine:12 vs. a-ketoglutarate:12	-0.758	-2.280 to 0.7642	No	ns	>0.9999
Adenosine:12 vs. Citrate/isocitrate:1.5	0.09655	-1.483 to 1.676	No	ns	>0.9999
Adenosine:12 vs. Citrate/isocitrate:3	-0.06214	-1.642 to 1.518	No	ns	>0.9999
Adenosine:12 vs. Citrate/isocitrate:6	-0.1438	-1.724 to 1.436	No	ns	>0.9999
Adenosine:12 vs. Citrate/isocitrate:9	-0.4717	-2.051 to 1.108	No	ns	>0.9999
Adenosine:12 vs. Citrate/isocitrate:12	-0.552	-2.074 to 0.9702	No	ns	>0.9999
Adenosine:12 vs. Coenzyme A:1.5	-0.1431	-1.723 to 1.437	No	ns	>0.9999
Adenosine:12 vs. Coenzyme A:3	-0.3018	-1.881 to 1.278	No	ns	>0.9999
Adenosine:12 vs. Coenzyme A:6	-0.3835	-1.963 to 1.196	No	ns	>0.9999
Adenosine:12 vs. Coenzyme A:9	-0.7113	-2.291 to 0.8684	No	ns	>0.9999
Adenosine:12 vs. Coenzyme A:12	-0.7916	-2.314 to 0.7306	No	ns	>0.9999
Adenosine:12 vs. Fumarate:1.5	0.1108	-1.469 to 1.690	No	ns	>0.9999
Adenosine:12 vs. Fumarate:3	-0.04792	-1.628 to 1.532	No	ns	>0.9999
Adenosine:12 vs. Fumarate:6	-0.1296	-1.709 to 1.450	No	ns	>0.9999
Adenosine:12 vs. Fumarate:9	-0.4575	-2.037 to 1.122	No	ns	>0.9999
Adenosine:12 vs. Fumarate:12	-0.5378	-2.060 to 0.9844	No	ns	>0.9999
Adenosine:12 vs. Isocitrate:1.5	0.09655	-1.483 to 1.676	No	ns	>0.9999
Adenosine:12 vs. Isocitrate:3	-0.06214	-1.642 to 1.518	No	ns	>0.9999
Adenosine:12 vs. Isocitrate:6	-0.1438	-1.724 to 1.436	No	ns	>0.9999
Adenosine:12 vs. Isocitrate:9	-0.4717	-2.051 to 1.108	No	ns	>0.9999
Adenosine:12 vs. Isocitrate:12	-0.552	-2.074 to 0.9702	No	ns	>0.9999
Adenosine:12 vs. Malate:1.5	0.08036	-1.499 to 1.660	No	ns	>0.9999
Adenosine:12 vs. Malate:3	-0.07832	-1.658 to 1.501	No	ns	>0.9999
Adenosine:12 vs. Malate:6	-0.16	-1.740 to 1.420	No	ns	>0.9999
Adenosine:12 vs. Malate:9	-0.4879	-2.068 to 1.092	No	ns	>0.9999
Adenosine:12 vs. Malate:12	-0.5682	-2.090 to 0.9540	No	ns	>0.9999
Adenosine:12 vs. Asparagine:1.5	0.2507	-1.329 to 1.830	No	ns	>0.9999
Adenosine:12 vs. Asparagine:3	0.09206	-1.488 to 1.672	No	ns	>0.9999
Adenosine:12 vs. Asparagine:6	0.01037	-1.569 to 1.590	No	ns	>0.9999
Adenosine:12 vs. Asparagine:9	-0.3175	-1.897 to 1.262	No	ns	>0.9999
Adenosine:12 vs. Asparagine:12	-0.3978	-1.920 to 1.124	No	ns	>0.9999
Adenosine:12 vs. 3-phospho-serine:1.5	-0.3912	-1.971 to 1.188	No	ns	>0.9999
Adenosine:12 vs. 3-phospho-serine:3	-0.5499	-2.130 to 1.030	No	ns	>0.9999
Adenosine:12 vs. 3-phospho-serine:6	-0.6316	-2.211 to 0.9481	No	ns	>0.9999
Adenosine:12 vs. 3-phospho-serine:9	-0.9595	-2.539 to 0.6202	No	ns	0.9997
Adenosine:12 vs. 3-phospho-serine:12	-1.04	-2.562 to 0.4824	No	ns	0.9837
Adenosine:12 vs. cyclic-AMP:1.5	-1.395	-2.975 to 0.1843	No	ns	0.306
Adenosine:12 vs. cyclic-AMP:3	-1.554	-3.134 to 0.02560	No	ns	0.0669
Adenosine:12 vs. cyclic-AMP:6	-1.636	-3.215 to -0.05609	Yes	*	0.0254
Adenosine:12 vs. cyclic-AMP:9	-1.964	-3.543 to -0.3840	Yes	***	0.0002
Adenosine:12 vs. cyclic-AMP:12	-2.044	-3.566 to -0.5217	Yes	****	<0.0001
Adenosine:12 vs. Cysteine:1.5	0.1358	-1.444 to 1.715	No	ns	>0.9999
Adenosine:12 vs. Cysteine:3	-0.02292	-1.603 to 1.557	No	ns	>0.9999
Adenosine:12 vs. Cysteine:6	-0.1046	-1.684 to 1.475	No	ns	>0.9999
Adenosine:12 vs. Cysteine:9	-0.4325	-2.012 to 1.147	No	ns	>0.9999
Adenosine:12 vs. Cysteine:12	-0.5128	-2.035 to 1.009	No	ns	>0.9999
Adenosine:12 vs. Glutamine:1.5	0.1519	-1.428 to 1.732	No	ns	>0.9999
Adenosine:12 vs. Glutamine:3	-0.006801	-1.586 to 1.573	No	ns	>0.9999
Adenosine:12 vs. Glutamine:6	-0.08849	-1.668 to 1.491	No	ns	>0.9999
Adenosine:12 vs. Glutamine:9	-0.4164	-1.996 to 1.163	No	ns	>0.9999
Adenosine:12 vs. Glutamine:12	-0.4967	-2.019 to 1.026	No	ns	>0.9999
Adenosine:12 vs. Homoserine:1.5	0.0348	-1.545 to 1.614	No	ns	>0.9999
Adenosine:12 vs. Homoserine:3	-0.1239	-1.704 to 1.456	No	ns	>0.9999
Adenosine:12 vs. Homoserine:6	-0.2056	-1.785 to 1.374	No	ns	>0.9999
Adenosine:12 vs. Homoserine:9	-0.5334	-2.113 to 1.046	No	ns	>0.9999
Adenosine:12 vs. Homoserine:12	-0.6138	-2.136 to 0.9084	No	ns	>0.9999
Adenosine:12 vs. L-arginino-succinate:1.5	0.2184	-1.361 to 1.798	No	ns	>0.9999
Adenosine:12 vs. L-arginino-succinate:3	0.0597	-1.520 to 1.639	No	ns	>0.9999
Adenosine:12 vs. L-arginino-succinate:6	-0.02199	-1.602 to 1.558	No	ns	>0.9999
Adenosine:12 vs. L-arginino-succinate:9	-0.3499	-1.930 to 1.230	No	ns	>0.9999
Adenosine:12 vs. L-arginino-succinate:12	-0.4302	-1.952 to 1.092	No	ns	>0.9999
Adenosine:12 vs. Leucine/isoleucine:1.5	0.1967	-1.383 to 1.776	No	ns	>0.9999
Adenosine:12 vs. Leucine/isoleucine:3	0.038	-1.542 to 1.618	No	ns	>0.9999
Adenosine:12 vs. Leucine/isoleucine:6	-0.04369	-1.623 to 1.536	No	ns	>0.9999
Adenosine:12 vs. Leucine/isoleucine:9	-0.3716	-1.951 to 1.208	No	ns	>0.9999
Adenosine:12 vs. Leucine/isoleucine:12	-0.4519	-1.974 to 1.070	No	ns	>0.9999
Adenosine:12 vs. Methionine:1.5	0.1919	-1.388 to 1.772	No	ns	>0.9999
Adenosine:12 vs. Methionine:3	0.03319	-1.546 to 1.613	No	ns	>0.9999
Adenosine:12 vs. Methionine:6	-0.0485	-1.628 to 1.531	No	ns	>0.9999
Adenosine:12 vs. Methionine:9	-0.3764	-1.956 to 1.203	No	ns	>0.9999
Adenosine:12 vs. Methionine:12	-0.4567	-1.979 to 1.066	No	ns	>0.9999
Adenosine:12 vs. Myo-inositol:1.5	0.964	-0.6156 to 2.544	No	ns	0.9997
Adenosine:12 vs. Myo-inositol:3	0.8054	-0.7743 to 2.385	No	ns	>0.9999
Adenosine:12 vs. Myo-inositol:6	0.7237	-0.8560 to 2.303	No	ns	>0.9999
Adenosine:12 vs. Myo-inositol:9	0.3958	-1.184 to 1.975	No	ns	>0.9999
Adenosine:12 vs. Myo-inositol:12	0.3155	-1.207 to 1.838	No	ns	>0.9999
Adenosine:12 vs. Phenylalanine:1.5	0.1808	-1.399 to 1.761	No	ns	>0.9999
Adenosine:12 vs. Phenylalanine:3	0.02214	-1.558 to 1.602	No	ns	>0.9999
Adenosine:12 vs. Phenylalanine:6	-0.05955	-1.639 to 1.520	No	ns	>0.9999
Adenosine:12 vs. Phenylalanine:9	-0.3874	-1.967 to 1.192	No	ns	>0.9999
Adenosine:12 vs. Phenylalanine:12	-0.4677	-1.990 to 1.054	No	ns	>0.9999
Adenosine:12 vs. Proline:1.5	0.3158	-1.264 to 1.895	No	ns	>0.9999
Adenosine:12 vs. Proline:3	0.1571	-1.423 to 1.737	No	ns	>0.9999
Adenosine:12 vs. Proline:6	0.07541	-1.504 to 1.655	No	ns	>0.9999
Adenosine:12 vs. Proline:9	-0.2525	-1.832 to 1.327	No	ns	>0.9999
Adenosine:12 vs. Proline:12	-0.3328	-1.855 to 1.189	No	ns	>0.9999
Adenosine:12 vs. Serine:1.5	0.1302	-1.449 to 1.710	No	ns	>0.9999
Adenosine:12 vs. Serine:3	-0.02846	-1.608 to 1.551	No	ns	>0.9999
Adenosine:12 vs. Serine:6	-0.1102	-1.690 to 1.470	No	ns	>0.9999
Adenosine:12 vs. Serine:9	-0.438	-2.018 to 1.142	No	ns	>0.9999
Adenosine:12 vs. Serine:12	-0.5183	-2.041 to 1.004	No	ns	>0.9999
Adenosine:12 vs. Taurine:1.5	0.3937	-1.186 to 1.973	No	ns	>0.9999
Adenosine:12 vs. Taurine:3	0.2351	-1.345 to 1.815	No	ns	>0.9999
Adenosine:12 vs. Taurine:6	0.1534	-1.426 to 1.733	No	ns	>0.9999
Adenosine:12 vs. Taurine:9	-0.1745	-1.754 to 1.405	No	ns	>0.9999
Adenosine:12 vs. Taurine:12	-0.2548	-1.777 to 1.267	No	ns	>0.9999
Adenosine:12 vs. Threonine:1.5	0.0348	-1.545 to 1.614	No	ns	>0.9999
Adenosine:12 vs. Threonine:3	-0.1239	-1.704 to 1.456	No	ns	>0.9999
Adenosine:12 vs. Threonine:6	-0.2056	-1.785 to 1.374	No	ns	>0.9999
Adenosine:12 vs. Threonine:9	-0.5334	-2.113 to 1.046	No	ns	>0.9999
Adenosine:12 vs. Threonine:12	-0.6138	-2.136 to 0.9084	No	ns	>0.9999
Adenosine:12 vs. Tyrosine:1.5	0.08816	-1.492 to 1.668	No	ns	>0.9999
Adenosine:12 vs. Tyrosine:3	-0.07053	-1.650 to 1.509	No	ns	>0.9999
Adenosine:12 vs. Tyrosine:6	-0.1522	-1.732 to 1.427	No	ns	>0.9999
Adenosine:12 vs. Tyrosine:9	-0.4801	-2.060 to 1.100	No	ns	>0.9999
Adenosine:12 vs. Tyrosine:12	-0.5604	-2.083 to 0.9618	No	ns	>0.9999
Adenosine:12 vs. Valine:1.5	0.1941	-1.386 to 1.774	No	ns	>0.9999
Adenosine:12 vs. Valine:3	0.03541	-1.544 to 1.615	No	ns	>0.9999
Adenosine:12 vs. Valine:6	-0.04628	-1.626 to 1.533	No	ns	>0.9999
Adenosine:12 vs. Valine:9	-0.3741	-1.954 to 1.206	No	ns	>0.9999
Adenosine:12 vs. Valine:12	-0.4545	-1.977 to 1.068	No	ns	>0.9999
ADP:1.5 vs. ADP:3	-0.1587	-0.5809 to 0.2635	No	ns	>0.9999
ADP:1.5 vs. ADP:6	-0.2404	-0.6626 to 0.1818	No	ns	>0.9999
ADP:1.5 vs. ADP:9	-0.5682	-0.9904 to -0.1461	Yes	****	<0.0001
ADP:1.5 vs. ADP:12	-0.6486	-1.071 to -0.2264	Yes	****	<0.0001
ADP:1.5 vs. AMP:1.5	-0.1343	-1.656 to 1.388	No	ns	>0.9999
ADP:1.5 vs. AMP:3	-0.293	-1.873 to 1.287	No	ns	>0.9999
ADP:1.5 vs. AMP:6	-0.3746	-1.954 to 1.205	No	ns	>0.9999
ADP:1.5 vs. AMP:9	-0.7025	-2.282 to 0.8772	No	ns	>0.9999
ADP:1.5 vs. AMP:12	-0.7828	-2.363 to 0.7968	No	ns	>0.9999
ADP:1.5 vs. ATP:1.5	0.02022	-1.502 to 1.542	No	ns	>0.9999
ADP:1.5 vs. ATP:3	-0.1385	-1.718 to 1.441	No	ns	>0.9999
ADP:1.5 vs. ATP:6	-0.2202	-1.800 to 1.360	No	ns	>0.9999
ADP:1.5 vs. ATP:9	-0.548	-2.128 to 1.032	No	ns	>0.9999
ADP:1.5 vs. ATP:12	-0.6283	-2.208 to 0.9513	No	ns	>0.9999
ADP:1.5 vs. CDP:1.5	-0.1818	-1.704 to 1.340	No	ns	>0.9999
ADP:1.5 vs. CDP:3	-0.3405	-1.920 to 1.239	No	ns	>0.9999
ADP:1.5 vs. CDP:6	-0.4222	-2.002 to 1.157	No	ns	>0.9999
ADP:1.5 vs. CDP:9	-0.7501	-2.330 to 0.8296	No	ns	>0.9999
ADP:1.5 vs. CDP:12	-0.8304	-2.410 to 0.7493	No	ns	>0.9999
ADP:1.5 vs. CTP:1.5	-0.2296	-1.752 to 1.293	No	ns	>0.9999
ADP:1.5 vs. CTP:3	-0.3883	-1.968 to 1.191	No	ns	>0.9999
ADP:1.5 vs. CTP:6	-0.47	-2.050 to 1.110	No	ns	>0.9999
ADP:1.5 vs. CTP:9	-0.7978	-2.378 to 0.7818	No	ns	>0.9999
ADP:1.5 vs. CTP:12	-0.8782	-2.458 to 0.7015	No	ns	>0.9999
ADP:1.5 vs. dCMP:1.5	-0.3179	-1.840 to 1.204	No	ns	>0.9999
ADP:1.5 vs. dCMP:3	-0.4766	-2.056 to 1.103	No	ns	>0.9999
ADP:1.5 vs. dCMP:6	-0.5583	-2.138 to 1.021	No	ns	>0.9999
ADP:1.5 vs. dCMP:9	-0.8862	-2.466 to 0.6935	No	ns	>0.9999
ADP:1.5 vs. dCMP:12	-0.9665	-2.546 to 0.6132	No	ns	0.9997
ADP:1.5 vs. deoxyadenosine:1.5	-0.1976	-1.720 to 1.325	No	ns	>0.9999
ADP:1.5 vs. deoxyadenosine:3	-0.3562	-1.936 to 1.223	No	ns	>0.9999
ADP:1.5 vs. deoxyadenosine:6	-0.4379	-2.018 to 1.142	No	ns	>0.9999
ADP:1.5 vs. deoxyadenosine:9	-0.7658	-2.345 to 0.8139	No	ns	>0.9999
ADP:1.5 vs. deoxyadenosine:12	-0.8461	-2.426 to 0.7336	No	ns	>0.9999
ADP:1.5 vs. deoxyguanosine:1.5	0.3854	-1.137 to 1.908	No	ns	>0.9999
ADP:1.5 vs. deoxyguanosine:3	0.2267	-1.353 to 1.806	No	ns	>0.9999
ADP:1.5 vs. deoxyguanosine:6	0.145	-1.435 to 1.725	No	ns	>0.9999
ADP:1.5 vs. deoxyguanosine:9	-0.1829	-1.763 to 1.397	No	ns	>0.9999
ADP:1.5 vs. deoxyguanosine:12	-0.2632	-1.843 to 1.316	No	ns	>0.9999
ADP:1.5 vs. deoxyinosine:1.5	-0.1205	-1.643 to 1.402	No	ns	>0.9999
ADP:1.5 vs. deoxyinosine:3	-0.2792	-1.859 to 1.301	No	ns	>0.9999
ADP:1.5 vs. deoxyinosine:6	-0.3609	-1.941 to 1.219	No	ns	>0.9999
ADP:1.5 vs. deoxyinosine:9	-0.6887	-2.268 to 0.8910	No	ns	>0.9999
ADP:1.5 vs. deoxyinosine:12	-0.769	-2.349 to 0.8106	No	ns	>0.9999
ADP:1.5 vs. deoxyuridine:1.5	-0.3063	-1.829 to 1.216	No	ns	>0.9999
ADP:1.5 vs. deoxyuridine:3	-0.465	-2.045 to 1.115	No	ns	>0.9999
ADP:1.5 vs. deoxyuridine:6	-0.5467	-2.126 to 1.033	No	ns	>0.9999
ADP:1.5 vs. deoxyuridine:9	-0.8746	-2.454 to 0.7051	No	ns	>0.9999
ADP:1.5 vs. deoxyuridine:12	-0.9549	-2.535 to 0.6248	No	ns	0.9998
ADP:1.5 vs. dGDP:1.5	0	-1.522 to 1.522	No	ns	>0.9999
ADP:1.5 vs. dGDP:3	-0.1587	-1.738 to 1.421	No	ns	>0.9999
ADP:1.5 vs. dGDP:6	-0.2404	-1.820 to 1.339	No	ns	>0.9999
ADP:1.5 vs. dGDP:9	-0.5682	-2.148 to 1.011	No	ns	>0.9999
ADP:1.5 vs. dGDP:12	-0.6486	-2.228 to 0.9311	No	ns	>0.9999
ADP:1.5 vs. dGMP:1.5	-0.1343	-1.656 to 1.388	No	ns	>0.9999
ADP:1.5 vs. dGMP:3	-0.293	-1.873 to 1.287	No	ns	>0.9999
ADP:1.5 vs. dGMP:6	-0.3746	-1.954 to 1.205	No	ns	>0.9999
ADP:1.5 vs. dGMP:9	-0.7025	-2.282 to 0.8772	No	ns	>0.9999
ADP:1.5 vs. dGMP:12	-0.7828	-2.363 to 0.7968	No	ns	>0.9999
ADP:1.5 vs. dGTP:1.5	0.02022	-1.502 to 1.542	No	ns	>0.9999
ADP:1.5 vs. dGTP:3	-0.1385	-1.718 to 1.441	No	ns	>0.9999
ADP:1.5 vs. dGTP:6	-0.2202	-1.800 to 1.360	No	ns	>0.9999
ADP:1.5 vs. dGTP:9	-0.548	-2.128 to 1.032	No	ns	>0.9999
ADP:1.5 vs. dGTP:12	-0.6283	-2.208 to 0.9513	No	ns	>0.9999
ADP:1.5 vs. GDP:1.5	-0.2792	-1.801 to 1.243	No	ns	>0.9999
ADP:1.5 vs. GDP:3	-0.4379	-2.018 to 1.142	No	ns	>0.9999
ADP:1.5 vs. GDP:6	-0.5195	-2.099 to 1.060	No	ns	>0.9999
ADP:1.5 vs. GDP:9	-0.8474	-2.427 to 0.7323	No	ns	>0.9999
ADP:1.5 vs. GDP:12	-0.9277	-2.507 to 0.6520	No	ns	>0.9999
ADP:1.5 vs. GMP:1.5	-0.292	-1.814 to 1.230	No	ns	>0.9999
ADP:1.5 vs. GMP:3	-0.4507	-2.030 to 1.129	No	ns	>0.9999
ADP:1.5 vs. GMP:6	-0.5324	-2.112 to 1.047	No	ns	>0.9999
ADP:1.5 vs. GMP:9	-0.8602	-2.440 to 0.7195	No	ns	>0.9999
ADP:1.5 vs. GMP:12	-0.9406	-2.520 to 0.6391	No	ns	0.9999
ADP:1.5 vs. GTP:1.5	-0.2262	-1.748 to 1.296	No	ns	>0.9999
ADP:1.5 vs. GTP:3	-0.3849	-1.965 to 1.195	No	ns	>0.9999
ADP:1.5 vs. GTP:6	-0.4665	-2.046 to 1.113	No	ns	>0.9999
ADP:1.5 vs. GTP:9	-0.7944	-2.374 to 0.7853	No	ns	>0.9999
ADP:1.5 vs. GTP:12	-0.8747	-2.454 to 0.7049	No	ns	>0.9999
ADP:1.5 vs. Guanosine:1.5	-0.298	-1.820 to 1.224	No	ns	>0.9999
ADP:1.5 vs. Guanosine:3	-0.4567	-2.036 to 1.123	No	ns	>0.9999
ADP:1.5 vs. Guanosine:6	-0.5383	-2.118 to 1.041	No	ns	>0.9999
ADP:1.5 vs. Guanosine:9	-0.8662	-2.446 to 0.7135	No	ns	>0.9999
ADP:1.5 vs. Guanosine:12	-0.9465	-2.526 to 0.6331	No	ns	0.9999
ADP:1.5 vs. Hypoxanthine:1.5	-0.1479	-1.670 to 1.374	No	ns	>0.9999
ADP:1.5 vs. Hypoxanthine:3	-0.3066	-1.886 to 1.273	No	ns	>0.9999
ADP:1.5 vs. Hypoxanthine:6	-0.3883	-1.968 to 1.191	No	ns	>0.9999
ADP:1.5 vs. Hypoxanthine:9	-0.7161	-2.296 to 0.8636	No	ns	>0.9999
ADP:1.5 vs. Hypoxanthine:12	-0.7964	-2.376 to 0.7832	No	ns	>0.9999
ADP:1.5 vs. IMP:1.5	-0.3483	-1.870 to 1.174	No	ns	>0.9999
ADP:1.5 vs. IMP:3	-0.507	-2.087 to 1.073	No	ns	>0.9999
ADP:1.5 vs. IMP:6	-0.5887	-2.168 to 0.9910	No	ns	>0.9999
ADP:1.5 vs. IMP:9	-0.9165	-2.496 to 0.6632	No	ns	>0.9999
ADP:1.5 vs. IMP:12	-0.9968	-2.577 to 0.5828	No	ns	0.9988
ADP:1.5 vs. Inosine:1.5	-0.2685	-1.791 to 1.254	No	ns	>0.9999
ADP:1.5 vs. Inosine:3	-0.4271	-2.007 to 1.153	No	ns	>0.9999
ADP:1.5 vs. Inosine:6	-0.5088	-2.089 to 1.071	No	ns	>0.9999
ADP:1.5 vs. Inosine:9	-0.8367	-2.416 to 0.7430	No	ns	>0.9999
ADP:1.5 vs. Inosine:12	-0.917	-2.497 to 0.6627	No	ns	>0.9999
ADP:1.5 vs. UDP:1.5	-0.2154	-1.738 to 1.307	No	ns	>0.9999
ADP:1.5 vs. UDP:3	-0.3741	-1.954 to 1.206	No	ns	>0.9999
ADP:1.5 vs. UDP:6	-0.4558	-2.035 to 1.124	No	ns	>0.9999
ADP:1.5 vs. UDP:9	-0.7836	-2.363 to 0.7961	No	ns	>0.9999
ADP:1.5 vs. UDP:12	-0.8639	-2.444 to 0.7157	No	ns	>0.9999
ADP:1.5 vs. UMP:1.5	-0.1225	-1.645 to 1.400	No	ns	>0.9999
ADP:1.5 vs. UMP:3	-0.2812	-1.861 to 1.299	No	ns	>0.9999
ADP:1.5 vs. UMP:6	-0.3629	-1.943 to 1.217	No	ns	>0.9999
ADP:1.5 vs. UMP:9	-0.6907	-2.270 to 0.8890	No	ns	>0.9999
ADP:1.5 vs. UMP:12	-0.7711	-2.351 to 0.8086	No	ns	>0.9999
ADP:1.5 vs. UTP:1.5	-0.1659	-1.688 to 1.356	No	ns	>0.9999
ADP:1.5 vs. UTP:3	-0.3246	-1.904 to 1.255	No	ns	>0.9999
ADP:1.5 vs. UTP:6	-0.4063	-1.986 to 1.173	No	ns	>0.9999
ADP:1.5 vs. UTP:9	-0.7342	-2.314 to 0.8455	No	ns	>0.9999
ADP:1.5 vs. UTP:12	-0.8145	-2.394 to 0.7652	No	ns	>0.9999
ADP:1.5 vs. Xanthine:1.5	-0.3597	-1.882 to 1.163	No	ns	>0.9999
ADP:1.5 vs. Xanthine:3	-0.5184	-2.098 to 1.061	No	ns	>0.9999
ADP:1.5 vs. Xanthine:6	-0.6001	-2.180 to 0.9796	No	ns	>0.9999
ADP:1.5 vs. Xanthine:9	-0.9279	-2.508 to 0.6518	No	ns	>0.9999
ADP:1.5 vs. Xanthine:12	-1.008	-2.588 to 0.5714	No	ns	0.9982
ADP:1.5 vs. Row 26:1.5	0.6998	-0.8225 to 2.222	No	ns	>0.9999
ADP:1.5 vs. Row 26:3	0.5411	-1.039 to 2.121	No	ns	>0.9999
ADP:1.5 vs. Row 26:6	0.4594	-1.120 to 2.039	No	ns	>0.9999
ADP:1.5 vs. Row 26:9	0.1315	-1.448 to 1.711	No	ns	>0.9999
ADP:1.5 vs. Row 26:12	0.05118	-1.529 to 1.631	No	ns	>0.9999
ADP:1.5 vs. 6-phospho-D-gluconate:1.5	-0.3862	-1.908 to 1.136	No	ns	>0.9999
ADP:1.5 vs. 6-phospho-D-gluconate:3	-0.5448	-2.125 to 1.035	No	ns	>0.9999
ADP:1.5 vs. 6-phospho-D-gluconate:6	-0.6265	-2.206 to 0.9532	No	ns	>0.9999
ADP:1.5 vs. 6-phospho-D-gluconate:9	-0.9544	-2.534 to 0.6253	No	ns	0.9998
ADP:1.5 vs. 6-phospho-D-gluconate:12	-1.035	-2.614 to 0.5450	No	ns	0.9954
ADP:1.5 vs. deoxyribose-phosphate:1.5	-0.1588	-1.681 to 1.363	No	ns	>0.9999
ADP:1.5 vs. deoxyribose-phosphate:3	-0.3175	-1.897 to 1.262	No	ns	>0.9999
ADP:1.5 vs. deoxyribose-phosphate:6	-0.3992	-1.979 to 1.181	No	ns	>0.9999
ADP:1.5 vs. deoxyribose-phosphate:9	-0.727	-2.307 to 0.8527	No	ns	>0.9999
ADP:1.5 vs. deoxyribose-phosphate:12	-0.8073	-2.387 to 0.7723	No	ns	>0.9999
ADP:1.5 vs. Sedoheptulose-7-phosphate:1.5	-1.171	-2.693 to 0.3511	No	ns	0.8057
ADP:1.5 vs. Sedoheptulose-7-phosphate:3	-1.33	-2.909 to 0.2499	No	ns	0.4828
ADP:1.5 vs. Sedoheptulose-7-phosphate:6	-1.411	-2.991 to 0.1682	No	ns	0.2691
ADP:1.5 vs. Sedoheptulose-7-phosphate:9	-1.739	-3.319 to -0.1597	Yes	**	0.0065
ADP:1.5 vs. Sedoheptulose-7-phosphate:12	-1.82	-3.399 to -0.2400	Yes	**	0.0021
ADP:1.5 vs. Octoluse Bisphosphate:1.5	-1.258	-2.780 to 0.2646	No	ns	0.556
ADP:1.5 vs. Octoluse Bisphosphate:3	-1.416	-2.996 to 0.1633	No	ns	0.2585
ADP:1.5 vs. Octoluse Bisphosphate:6	-1.498	-3.078 to 0.08164	No	ns	0.1216
ADP:1.5 vs. Octoluse Bisphosphate:9	-1.826	-3.406 to -0.2462	Yes	**	0.0019
ADP:1.5 vs. Octoluse Bisphosphate:12	-1.906	-3.486 to -0.3265	Yes	***	0.0006
ADP:1.5 vs. Octoluse-8-P:1.5	-0.6431	-2.165 to 0.8791	No	ns	>0.9999
ADP:1.5 vs. Octoluse-8-P:3	-0.8018	-2.382 to 0.7779	No	ns	>0.9999
ADP:1.5 vs. Octoluse-8-P:6	-0.8835	-2.463 to 0.6962	No	ns	>0.9999
ADP:1.5 vs. Octoluse-8-P:9	-1.211	-2.791 to 0.3683	No	ns	0.8148
ADP:1.5 vs. Octoluse-8-P:12	-1.292	-2.871 to 0.2880	No	ns	0.5962
ADP:1.5 vs. Ribose-phosphate:1.5	-0.4281	-1.950 to 1.094	No	ns	>0.9999
ADP:1.5 vs. Ribose-phosphate:3	-0.5868	-2.167 to 0.9928	No	ns	>0.9999
ADP:1.5 vs. Ribose-phosphate:6	-0.6685	-2.248 to 0.9112	No	ns	>0.9999
ADP:1.5 vs. Ribose-phosphate:9	-0.9964	-2.576 to 0.5833	No	ns	0.9988
ADP:1.5 vs. Ribose-phosphate:12	-1.077	-2.656 to 0.5030	No	ns	0.9846
ADP:1.5 vs. Sedoheptoluse bisphosphate:1.5	-0.5616	-2.084 to 0.9606	No	ns	>0.9999
ADP:1.5 vs. Sedoheptoluse bisphosphate:3	-0.7203	-2.300 to 0.8594	No	ns	>0.9999
ADP:1.5 vs. Sedoheptoluse bisphosphate:6	-0.802	-2.382 to 0.7777	No	ns	>0.9999
ADP:1.5 vs. Sedoheptoluse bisphosphate:9	-1.13	-2.710 to 0.4498	No	ns	0.9488
ADP:1.5 vs. Sedoheptoluse bisphosphate:12	-1.21	-2.790 to 0.3695	No	ns	0.8175
ADP:1.5 vs. 2_3-Bisphosphoglycerate:1.5	-0.9248	-2.447 to 0.5975	No	ns	0.9997
ADP:1.5 vs. 2_3-Bisphosphoglycerate:3	-1.083	-2.663 to 0.4962	No	ns	0.9818
ADP:1.5 vs. 2_3-Bisphosphoglycerate:6	-1.165	-2.745 to 0.4145	No	ns	0.9039
ADP:1.5 vs. 2_3-Bisphosphoglycerate:9	-1.493	-3.073 to 0.08668	No	ns	0.1279
ADP:1.5 vs. 2_3-Bisphosphoglycerate:12	-1.573	-3.153 to 0.006354	No	ns	0.0538
ADP:1.5 vs. 3-phosphoglycerate:1.5	-0.3169	-1.839 to 1.205	No	ns	>0.9999
ADP:1.5 vs. 3-phosphoglycerate:3	-0.4756	-2.055 to 1.104	No	ns	>0.9999
ADP:1.5 vs. 3-phosphoglycerate:6	-0.5573	-2.137 to 1.022	No	ns	>0.9999
ADP:1.5 vs. 3-phosphoglycerate:9	-0.8852	-2.465 to 0.6945	No	ns	>0.9999
ADP:1.5 vs. 3-phosphoglycerate:12	-0.9655	-2.545 to 0.6142	No	ns	0.9997
ADP:1.5 vs. D-glyceraldehdye-3-phosphate:1.5	-0.1499	-1.672 to 1.372	No	ns	>0.9999
ADP:1.5 vs. D-glyceraldehdye-3-phosphate:3	-0.3086	-1.888 to 1.271	No	ns	>0.9999
ADP:1.5 vs. D-glyceraldehdye-3-phosphate:6	-0.3903	-1.970 to 1.189	No	ns	>0.9999
ADP:1.5 vs. D-glyceraldehdye-3-phosphate:9	-0.7182	-2.298 to 0.8615	No	ns	>0.9999
ADP:1.5 vs. D-glyceraldehdye-3-phosphate:12	-0.7985	-2.378 to 0.7812	No	ns	>0.9999
ADP:1.5 vs. Fructose-6-phosphate:1.5	0.2661	-1.256 to 1.788	No	ns	>0.9999
ADP:1.5 vs. Fructose-6-phosphate:3	0.1074	-1.472 to 1.687	No	ns	>0.9999
ADP:1.5 vs. Fructose-6-phosphate:6	0.02568	-1.554 to 1.605	No	ns	>0.9999
ADP:1.5 vs. Fructose-6-phosphate:9	-0.3022	-1.882 to 1.278	No	ns	>0.9999
ADP:1.5 vs. Fructose-6-phosphate:12	-0.3825	-1.962 to 1.197	No	ns	>0.9999
ADP:1.5 vs. Fructose-1-6-bisphosphate:1.5	-0.6637	-2.186 to 0.8585	No	ns	>0.9999
ADP:1.5 vs. Fructose-1-6-bisphosphate:3	-0.8224	-2.402 to 0.7573	No	ns	>0.9999
ADP:1.5 vs. Fructose-1-6-bisphosphate:6	-0.9041	-2.484 to 0.6756	No	ns	>0.9999
ADP:1.5 vs. Fructose-1-6-bisphosphate:9	-1.232	-2.812 to 0.3477	No	ns	0.7648
ADP:1.5 vs. Fructose-1-6-bisphosphate:12	-1.312	-2.892 to 0.2674	No	ns	0.5346
ADP:1.5 vs. L-arginino-succinate:1.5	-0.05487	-1.577 to 1.467	No	ns	>0.9999
ADP:1.5 vs. L-arginino-succinate:3	-0.2136	-1.793 to 1.366	No	ns	>0.9999
ADP:1.5 vs. L-arginino-succinate:6	-0.2953	-1.875 to 1.284	No	ns	>0.9999
ADP:1.5 vs. L-arginino-succinate:9	-0.6231	-2.203 to 0.9566	No	ns	>0.9999
ADP:1.5 vs. L-arginino-succinate:12	-0.7034	-2.283 to 0.8762	No	ns	>0.9999
ADP:1.5 vs. Phosphoenolpyruvate:1.5	-0.9078	-2.430 to 0.6144	No	ns	0.9999
ADP:1.5 vs. Phosphoenolpyruvate:3	-1.067	-2.646 to 0.5132	No	ns	0.9883
ADP:1.5 vs. Phosphoenolpyruvate:6	-1.148	-2.728 to 0.4315	No	ns	0.9278
ADP:1.5 vs. Phosphoenolpyruvate:9	-1.476	-3.056 to 0.1036	No	ns	0.1511
ADP:1.5 vs. Phosphoenolpyruvate:12	-1.556	-3.136 to 0.02330	No	ns	0.0652
ADP:1.5 vs. Pyruvate:1.5	-0.1552	-1.677 to 1.367	No	ns	>0.9999
ADP:1.5 vs. Pyruvate:3	-0.3139	-1.894 to 1.266	No	ns	>0.9999
ADP:1.5 vs. Pyruvate:6	-0.3956	-1.975 to 1.184	No	ns	>0.9999
ADP:1.5 vs. Pyruvate:9	-0.7235	-2.303 to 0.8562	No	ns	>0.9999
ADP:1.5 vs. Pyruvate:12	-0.8038	-2.383 to 0.7759	No	ns	>0.9999
ADP:1.5 vs. Acetyl-CoA:1.5	-0.3074	-1.830 to 1.215	No	ns	>0.9999
ADP:1.5 vs. Acetyl-CoA:3	-0.4661	-2.046 to 1.114	No	ns	>0.9999
ADP:1.5 vs. Acetyl-CoA:6	-0.5478	-2.127 to 1.032	No	ns	>0.9999
ADP:1.5 vs. Acetyl-CoA:9	-0.8756	-2.455 to 0.7041	No	ns	>0.9999
ADP:1.5 vs. Acetyl-CoA:12	-0.9559	-2.536 to 0.6237	No	ns	0.9998
ADP:1.5 vs. a-ketoglutarate:1.5	-0.3726	-1.895 to 1.150	No	ns	>0.9999
ADP:1.5 vs. a-ketoglutarate:3	-0.5313	-2.111 to 1.048	No	ns	>0.9999
ADP:1.5 vs. a-ketoglutarate:6	-0.613	-2.193 to 0.9667	No	ns	>0.9999
ADP:1.5 vs. a-ketoglutarate:9	-0.9409	-2.521 to 0.6388	No	ns	0.9999
ADP:1.5 vs. a-ketoglutarate:12	-1.021	-2.601 to 0.5585	No	ns	0.9971
ADP:1.5 vs. Citrate/isocitrate:1.5	-0.1667	-1.689 to 1.356	No	ns	>0.9999
ADP:1.5 vs. Citrate/isocitrate:3	-0.3254	-1.905 to 1.254	No	ns	>0.9999
ADP:1.5 vs. Citrate/isocitrate:6	-0.407	-1.987 to 1.173	No	ns	>0.9999
ADP:1.5 vs. Citrate/isocitrate:9	-0.7349	-2.315 to 0.8448	No	ns	>0.9999
ADP:1.5 vs. Citrate/isocitrate:12	-0.8152	-2.395 to 0.7645	No	ns	>0.9999
ADP:1.5 vs. Coenzyme A:1.5	-0.4063	-1.929 to 1.116	No	ns	>0.9999
ADP:1.5 vs. Coenzyme A:3	-0.565	-2.145 to 1.015	No	ns	>0.9999
ADP:1.5 vs. Coenzyme A:6	-0.6467	-2.226 to 0.9330	No	ns	>0.9999
ADP:1.5 vs. Coenzyme A:9	-0.9745	-2.554 to 0.6052	No	ns	0.9995
ADP:1.5 vs. Coenzyme A:12	-1.055	-2.635 to 0.5248	No	ns	0.9916
ADP:1.5 vs. Fumarate:1.5	-0.1524	-1.675 to 1.370	No	ns	>0.9999
ADP:1.5 vs. Fumarate:3	-0.3111	-1.891 to 1.269	No	ns	>0.9999
ADP:1.5 vs. Fumarate:6	-0.3928	-1.973 to 1.187	No	ns	>0.9999
ADP:1.5 vs. Fumarate:9	-0.7207	-2.300 to 0.8590	No	ns	>0.9999
ADP:1.5 vs. Fumarate:12	-0.801	-2.381 to 0.7787	No	ns	>0.9999
ADP:1.5 vs. Isocitrate:1.5	-0.1667	-1.689 to 1.356	No	ns	>0.9999
ADP:1.5 vs. Isocitrate:3	-0.3254	-1.905 to 1.254	No	ns	>0.9999
ADP:1.5 vs. Isocitrate:6	-0.407	-1.987 to 1.173	No	ns	>0.9999
ADP:1.5 vs. Isocitrate:9	-0.7349	-2.315 to 0.8448	No	ns	>0.9999
ADP:1.5 vs. Isocitrate:12	-0.8152	-2.395 to 0.7645	No	ns	>0.9999
ADP:1.5 vs. Malate:1.5	-0.1828	-1.705 to 1.339	No	ns	>0.9999
ADP:1.5 vs. Malate:3	-0.3415	-1.921 to 1.238	No	ns	>0.9999
ADP:1.5 vs. Malate:6	-0.4232	-2.003 to 1.156	No	ns	>0.9999
ADP:1.5 vs. Malate:9	-0.7511	-2.331 to 0.8286	No	ns	>0.9999
ADP:1.5 vs. Malate:12	-0.8314	-2.411 to 0.7483	No	ns	>0.9999
ADP:1.5 vs. Asparagine:1.5	-0.01246	-1.535 to 1.510	No	ns	>0.9999
ADP:1.5 vs. Asparagine:3	-0.1712	-1.751 to 1.409	No	ns	>0.9999
ADP:1.5 vs. Asparagine:6	-0.2528	-1.833 to 1.327	No	ns	>0.9999
ADP:1.5 vs. Asparagine:9	-0.5807	-2.160 to 0.9990	No	ns	>0.9999
ADP:1.5 vs. Asparagine:12	-0.661	-2.241 to 0.9187	No	ns	>0.9999
ADP:1.5 vs. 3-phospho-serine:1.5	-0.6544	-2.177 to 0.8678	No	ns	>0.9999
ADP:1.5 vs. 3-phospho-serine:3	-0.8131	-2.393 to 0.7666	No	ns	>0.9999
ADP:1.5 vs. 3-phospho-serine:6	-0.8948	-2.475 to 0.6849	No	ns	>0.9999
ADP:1.5 vs. 3-phospho-serine:9	-1.223	-2.802 to 0.3570	No	ns	0.7881
ADP:1.5 vs. 3-phospho-serine:12	-1.303	-2.883 to 0.2767	No	ns	0.5624
ADP:1.5 vs. cyclic-AMP:1.5	-1.659	-3.181 to -0.1364	Yes	**	0.0083
ADP:1.5 vs. cyclic-AMP:3	-1.817	-3.397 to -0.2376	Yes	**	0.0021
ADP:1.5 vs. cyclic-AMP:6	-1.899	-3.479 to -0.3193	Yes	***	0.0006
ADP:1.5 vs. cyclic-AMP:9	-2.227	-3.807 to -0.6472	Yes	****	<0.0001
ADP:1.5 vs. cyclic-AMP:12	-2.307	-3.887 to -0.7275	Yes	****	<0.0001
ADP:1.5 vs. Cysteine:1.5	-0.1274	-1.650 to 1.395	No	ns	>0.9999
ADP:1.5 vs. Cysteine:3	-0.2861	-1.866 to 1.294	No	ns	>0.9999
ADP:1.5 vs. Cysteine:6	-0.3678	-1.948 to 1.212	No	ns	>0.9999
ADP:1.5 vs. Cysteine:9	-0.6957	-2.275 to 0.8840	No	ns	>0.9999
ADP:1.5 vs. Cysteine:12	-0.776	-2.356 to 0.8037	No	ns	>0.9999
ADP:1.5 vs. Glutamine:1.5	-0.1113	-1.634 to 1.411	No	ns	>0.9999
ADP:1.5 vs. Glutamine:3	-0.27	-1.850 to 1.310	No	ns	>0.9999
ADP:1.5 vs. Glutamine:6	-0.3517	-1.931 to 1.228	No	ns	>0.9999
ADP:1.5 vs. Glutamine:9	-0.6796	-2.259 to 0.9001	No	ns	>0.9999
ADP:1.5 vs. Glutamine:12	-0.7599	-2.340 to 0.8198	No	ns	>0.9999
ADP:1.5 vs. Homoserine:1.5	-0.2284	-1.751 to 1.294	No	ns	>0.9999
ADP:1.5 vs. Homoserine:3	-0.3871	-1.967 to 1.193	No	ns	>0.9999
ADP:1.5 vs. Homoserine:6	-0.4688	-2.048 to 1.111	No	ns	>0.9999
ADP:1.5 vs. Homoserine:9	-0.7967	-2.376 to 0.7830	No	ns	>0.9999
ADP:1.5 vs. Homoserine:12	-0.877	-2.457 to 0.7027	No	ns	>0.9999
ADP:1.5 vs. L-arginino-succinate:1.5	-0.04482	-1.567 to 1.477	No	ns	>0.9999
ADP:1.5 vs. L-arginino-succinate:3	-0.2035	-1.783 to 1.376	No	ns	>0.9999
ADP:1.5 vs. L-arginino-succinate:6	-0.2852	-1.865 to 1.294	No	ns	>0.9999
ADP:1.5 vs. L-arginino-succinate:9	-0.6131	-2.193 to 0.9666	No	ns	>0.9999
ADP:1.5 vs. L-arginino-succinate:12	-0.6934	-2.273 to 0.8863	No	ns	>0.9999
ADP:1.5 vs. Leucine/isoleucine:1.5	-0.06652	-1.589 to 1.456	No	ns	>0.9999
ADP:1.5 vs. Leucine/isoleucine:3	-0.2252	-1.805 to 1.354	No	ns	>0.9999
ADP:1.5 vs. Leucine/isoleucine:6	-0.3069	-1.887 to 1.273	No	ns	>0.9999
ADP:1.5 vs. Leucine/isoleucine:9	-0.6348	-2.214 to 0.9449	No	ns	>0.9999
ADP:1.5 vs. Leucine/isoleucine:12	-0.7151	-2.295 to 0.8646	No	ns	>0.9999
ADP:1.5 vs. Methionine:1.5	-0.07133	-1.594 to 1.451	No	ns	>0.9999
ADP:1.5 vs. Methionine:3	-0.23	-1.810 to 1.350	No	ns	>0.9999
ADP:1.5 vs. Methionine:6	-0.3117	-1.891 to 1.268	No	ns	>0.9999
ADP:1.5 vs. Methionine:9	-0.6396	-2.219 to 0.9401	No	ns	>0.9999
ADP:1.5 vs. Methionine:12	-0.7199	-2.300 to 0.8598	No	ns	>0.9999
ADP:1.5 vs. Myo-inositol:1.5	0.7008	-0.8214 to 2.223	No	ns	>0.9999
ADP:1.5 vs. Myo-inositol:3	0.5421	-1.038 to 2.122	No	ns	>0.9999
ADP:1.5 vs. Myo-inositol:6	0.4605	-1.119 to 2.040	No	ns	>0.9999
ADP:1.5 vs. Myo-inositol:9	0.1326	-1.447 to 1.712	No	ns	>0.9999
ADP:1.5 vs. Myo-inositol:12	0.05226	-1.527 to 1.632	No	ns	>0.9999
ADP:1.5 vs. Phenylalanine:1.5	-0.08238	-1.605 to 1.440	No	ns	>0.9999
ADP:1.5 vs. Phenylalanine:3	-0.2411	-1.821 to 1.339	No	ns	>0.9999
ADP:1.5 vs. Phenylalanine:6	-0.3228	-1.902 to 1.257	No	ns	>0.9999
ADP:1.5 vs. Phenylalanine:9	-0.6506	-2.230 to 0.9291	No	ns	>0.9999
ADP:1.5 vs. Phenylalanine:12	-0.731	-2.311 to 0.8487	No	ns	>0.9999
ADP:1.5 vs. Proline:1.5	0.05258	-1.470 to 1.575	No	ns	>0.9999
ADP:1.5 vs. Proline:3	-0.1061	-1.686 to 1.474	No	ns	>0.9999
ADP:1.5 vs. Proline:6	-0.1878	-1.767 to 1.392	No	ns	>0.9999
ADP:1.5 vs. Proline:9	-0.5157	-2.095 to 1.064	No	ns	>0.9999
ADP:1.5 vs. Proline:12	-0.596	-2.176 to 0.9837	No	ns	>0.9999
ADP:1.5 vs. Serine:1.5	-0.133	-1.655 to 1.389	No	ns	>0.9999
ADP:1.5 vs. Serine:3	-0.2917	-1.871 to 1.288	No	ns	>0.9999
ADP:1.5 vs. Serine:6	-0.3734	-1.953 to 1.206	No	ns	>0.9999
ADP:1.5 vs. Serine:9	-0.7012	-2.281 to 0.8785	No	ns	>0.9999
ADP:1.5 vs. Serine:12	-0.7816	-2.361 to 0.7981	No	ns	>0.9999
ADP:1.5 vs. Taurine:1.5	0.1305	-1.392 to 1.653	No	ns	>0.9999
ADP:1.5 vs. Taurine:3	-0.02816	-1.608 to 1.552	No	ns	>0.9999
ADP:1.5 vs. Taurine:6	-0.1099	-1.690 to 1.470	No	ns	>0.9999
ADP:1.5 vs. Taurine:9	-0.4377	-2.017 to 1.142	No	ns	>0.9999
ADP:1.5 vs. Taurine:12	-0.518	-2.098 to 1.062	No	ns	>0.9999
ADP:1.5 vs. Threonine:1.5	-0.2284	-1.751 to 1.294	No	ns	>0.9999
ADP:1.5 vs. Threonine:3	-0.3871	-1.967 to 1.193	No	ns	>0.9999
ADP:1.5 vs. Threonine:6	-0.4688	-2.048 to 1.111	No	ns	>0.9999
ADP:1.5 vs. Threonine:9	-0.7967	-2.376 to 0.7830	No	ns	>0.9999
ADP:1.5 vs. Threonine:12	-0.877	-2.457 to 0.7027	No	ns	>0.9999
ADP:1.5 vs. Tyrosine:1.5	-0.1751	-1.697 to 1.347	No	ns	>0.9999
ADP:1.5 vs. Tyrosine:3	-0.3337	-1.913 to 1.246	No	ns	>0.9999
ADP:1.5 vs. Tyrosine:6	-0.4154	-1.995 to 1.164	No	ns	>0.9999
ADP:1.5 vs. Tyrosine:9	-0.7433	-2.323 to 0.8364	No	ns	>0.9999
ADP:1.5 vs. Tyrosine:12	-0.8236	-2.403 to 0.7561	No	ns	>0.9999
ADP:1.5 vs. Valine:1.5	-0.06911	-1.591 to 1.453	No	ns	>0.9999
ADP:1.5 vs. Valine:3	-0.2278	-1.807 to 1.352	No	ns	>0.9999
ADP:1.5 vs. Valine:6	-0.3095	-1.889 to 1.270	No	ns	>0.9999
ADP:1.5 vs. Valine:9	-0.6374	-2.217 to 0.9423	No	ns	>0.9999
ADP:1.5 vs. Valine:12	-0.7177	-2.297 to 0.8620	No	ns	>0.9999
ADP:3 vs. ADP:6	-0.08169	-0.5039 to 0.3405	No	ns	>0.9999
ADP:3 vs. ADP:9	-0.4096	-0.8317 to 0.01263	No	ns	0.0849
ADP:3 vs. ADP:12	-0.4899	-0.9121 to -0.06769	Yes	**	0.0017
ADP:3 vs. AMP:1.5	0.02442	-1.555 to 1.604	No	ns	>0.9999
ADP:3 vs. AMP:3	-0.1343	-1.656 to 1.388	No	ns	>0.9999
ADP:3 vs. AMP:6	-0.216	-1.796 to 1.364	No	ns	>0.9999
ADP:3 vs. AMP:9	-0.5438	-2.124 to 1.036	No	ns	>0.9999
ADP:3 vs. AMP:12	-0.6242	-2.204 to 0.9555	No	ns	>0.9999
ADP:3 vs. ATP:1.5	0.1789	-1.401 to 1.759	No	ns	>0.9999
ADP:3 vs. ATP:3	0.02022	-1.502 to 1.542	No	ns	>0.9999
ADP:3 vs. ATP:6	-0.06147	-1.641 to 1.518	No	ns	>0.9999
ADP:3 vs. ATP:9	-0.3893	-1.969 to 1.190	No	ns	>0.9999
ADP:3 vs. ATP:12	-0.4697	-2.049 to 1.110	No	ns	>0.9999
ADP:3 vs. CDP:1.5	-0.02315	-1.603 to 1.557	No	ns	>0.9999
ADP:3 vs. CDP:3	-0.1818	-1.704 to 1.340	No	ns	>0.9999
ADP:3 vs. CDP:6	-0.2635	-1.843 to 1.316	No	ns	>0.9999
ADP:3 vs. CDP:9	-0.5914	-2.171 to 0.9883	No	ns	>0.9999
ADP:3 vs. CDP:12	-0.6717	-2.251 to 0.9080	No	ns	>0.9999
ADP:3 vs. CTP:1.5	-0.07091	-1.651 to 1.509	No	ns	>0.9999
ADP:3 vs. CTP:3	-0.2296	-1.752 to 1.293	No	ns	>0.9999
ADP:3 vs. CTP:6	-0.3113	-1.891 to 1.268	No	ns	>0.9999
ADP:3 vs. CTP:9	-0.6392	-2.219 to 0.9405	No	ns	>0.9999
ADP:3 vs. CTP:12	-0.7195	-2.299 to 0.8602	No	ns	>0.9999
ADP:3 vs. dCMP:1.5	-0.1592	-1.739 to 1.420	No	ns	>0.9999
ADP:3 vs. dCMP:3	-0.3179	-1.840 to 1.204	No	ns	>0.9999
ADP:3 vs. dCMP:6	-0.3996	-1.979 to 1.180	No	ns	>0.9999
ADP:3 vs. dCMP:9	-0.7275	-2.307 to 0.8522	No	ns	>0.9999
ADP:3 vs. dCMP:12	-0.8078	-2.387 to 0.7719	No	ns	>0.9999
ADP:3 vs. deoxyadenosine:1.5	-0.03887	-1.619 to 1.541	No	ns	>0.9999
ADP:3 vs. deoxyadenosine:3	-0.1976	-1.720 to 1.325	No	ns	>0.9999
ADP:3 vs. deoxyadenosine:6	-0.2793	-1.859 to 1.300	No	ns	>0.9999
ADP:3 vs. deoxyadenosine:9	-0.6071	-2.187 to 0.9726	No	ns	>0.9999
ADP:3 vs. deoxyadenosine:12	-0.6874	-2.267 to 0.8922	No	ns	>0.9999
ADP:3 vs. deoxyguanosine:1.5	0.5441	-1.036 to 2.124	No	ns	>0.9999
ADP:3 vs. deoxyguanosine:3	0.3854	-1.137 to 1.908	No	ns	>0.9999
ADP:3 vs. deoxyguanosine:6	0.3037	-1.276 to 1.883	No	ns	>0.9999
ADP:3 vs. deoxyguanosine:9	-0.02419	-1.604 to 1.555	No	ns	>0.9999
ADP:3 vs. deoxyguanosine:12	-0.1045	-1.684 to 1.475	No	ns	>0.9999
ADP:3 vs. deoxyinosine:1.5	0.03822	-1.541 to 1.618	No	ns	>0.9999
ADP:3 vs. deoxyinosine:3	-0.1205	-1.643 to 1.402	No	ns	>0.9999
ADP:3 vs. deoxyinosine:6	-0.2022	-1.782 to 1.378	No	ns	>0.9999
ADP:3 vs. deoxyinosine:9	-0.53	-2.110 to 1.050	No	ns	>0.9999
ADP:3 vs. deoxyinosine:12	-0.6104	-2.190 to 0.9693	No	ns	>0.9999
ADP:3 vs. deoxyuridine:1.5	-0.1476	-1.727 to 1.432	No	ns	>0.9999
ADP:3 vs. deoxyuridine:3	-0.3063	-1.829 to 1.216	No	ns	>0.9999
ADP:3 vs. deoxyuridine:6	-0.388	-1.968 to 1.192	No	ns	>0.9999
ADP:3 vs. deoxyuridine:9	-0.7159	-2.296 to 0.8638	No	ns	>0.9999
ADP:3 vs. deoxyuridine:12	-0.7962	-2.376 to 0.7835	No	ns	>0.9999
ADP:3 vs. dGDP:1.5	0.1587	-1.421 to 1.738	No	ns	>0.9999
ADP:3 vs. dGDP:3	0	-1.522 to 1.522	No	ns	>0.9999
ADP:3 vs. dGDP:6	-0.08169	-1.661 to 1.498	No	ns	>0.9999
ADP:3 vs. dGDP:9	-0.4096	-1.989 to 1.170	No	ns	>0.9999
ADP:3 vs. dGDP:12	-0.4899	-2.070 to 1.090	No	ns	>0.9999
ADP:3 vs. dGMP:1.5	0.02442	-1.555 to 1.604	No	ns	>0.9999
ADP:3 vs. dGMP:3	-0.1343	-1.656 to 1.388	No	ns	>0.9999
ADP:3 vs. dGMP:6	-0.216	-1.796 to 1.364	No	ns	>0.9999
ADP:3 vs. dGMP:9	-0.5438	-2.124 to 1.036	No	ns	>0.9999
ADP:3 vs. dGMP:12	-0.6242	-2.204 to 0.9555	No	ns	>0.9999
ADP:3 vs. dGTP:1.5	0.1789	-1.401 to 1.759	No	ns	>0.9999
ADP:3 vs. dGTP:3	0.02022	-1.502 to 1.542	No	ns	>0.9999
ADP:3 vs. dGTP:6	-0.06147	-1.641 to 1.518	No	ns	>0.9999
ADP:3 vs. dGTP:9	-0.3893	-1.969 to 1.190	No	ns	>0.9999
ADP:3 vs. dGTP:12	-0.4697	-2.049 to 1.110	No	ns	>0.9999
ADP:3 vs. GDP:1.5	-0.1205	-1.700 to 1.459	No	ns	>0.9999
ADP:3 vs. GDP:3	-0.2792	-1.801 to 1.243	No	ns	>0.9999
ADP:3 vs. GDP:6	-0.3609	-1.941 to 1.219	No	ns	>0.9999
[truncated: 103,306 more rows]
[truncated: 3 more columns]

[truncated: 16 more sheets: E. Supp Fig 1. p values., F. Supple. Fig 2A, F. Stats suppl. Fig 2A, F. Suppl. Fig. 2B, F. Stats suppl. Fig 2B, F. Suppl. Fig. 2C, F. Stats suppl. Fig. 2C, G. Suppl. Fig 3A, G. Suppl. Fig 3B, H. Stats Fig S4, H.Suppl. Fig 4, H.Suppl. Fig. 4 Replicates, H. Multiple-test Fig S4, I.Fig S6. Data, I. Fig S6. Stats, J. Primers sequences]
